# Supplementary material for: Performance Evaluation of BD Phoenix NMIC-413 Antimicrobial Susceptibility Testing Panel for Imipenem, Meropenem, and Ertapenem Against Clinical Carbapenem-Resistant and Carbapenem-Susceptible Enterobacterales
Source: Front Med (Lausanne). 2021 Apr 14;8:643194. doi: 10.3389/fmed.2021.643194 (PMC8079628; doi:10.3389/fmed.2021.643194)
Supplement: Supplementary file 1 [file Table_1.xlsx]

## Sheet: Imipenem
No.	organism	genotype	specimen	sex	age	department	year	Method
								BMD （mg/L）	susceptibility	NMIC413 （mg/L）	susceptibility	Disc zone diameter (mm)	susceptibility
A002	Klebsiella pneumoniae		liver	female	72	surgery	2010	0.25	S	1	S	24	S
A004	Escherichia coli		urine	male	47	surgery	2010	≤0.12	S	≤0.25	S	29	S
A005	Klebsiella pneumoniae		sputum	male	63	surgery	2010	0.25	S	0.5	S	26	S
A006	Klebsiella pneumoniae		blood	male	57	surgery	2010	0.25	S	≤0.25	S	27	S
A007	Klebsiella pneumoniae		blood	male	57	surgery	2010	≤0.12	S	≤0.25	S	26	S
A008	Klebsiella pneumoniae		urine	male	84	medicine	2010	0.25	S	≤0.25	S	26	S
A009	Klebsiella pneumoniae		liver	female	77	surgery	2010	0.5	S	1	S	26	S
A010	Escherichia coli		blood	female	51	medicine	2010	≤0.12	S	≤0.25	S	28	S
A011	Klebsiella pneumoniae		blood	male	68	medicine	2010	1	S	≤0.25	S	27	S
A012	Klebsiella pneumoniae		blood	female	38	ICU	2010	1	S	≤0.25	S	27	S
A013	Klebsiella pneumoniae		sputum	male	42	medicine	2011	≤0.12	S	0.5	S	28	S
A014	Klebsiella pneumoniae		sputum	male	72	surgery	2011	0.5	S	0.5	S	28	S
A015	Klebsiella pneumoniae		sputum	male	68	ICU	2011	0.25	S	0.5	S	29	S
A016	Klebsiella pneumoniae		sputum	male	44	surgery	2011	0.25	S	≤0.25	S	29	S
A017	Escherichia coli		urine	male	92	medicine	2011	0.25	S	≤0.25	S	28	S
A018	Escherichia coli		blood	female	61	surgery	2011	≤0.12	S	≤0.25	S	28	S
A019	Klebsiella pneumoniae		gall bladder	male	88	surgery	2011	0.25	S	1	S	26	S
A020	Escherichia coli		urine	female	68	surgery	2011	≤0.12	S	≤0.25	S	29	S
A021	Escherichia coli		urine	female	99	medicine	2011	≤0.12	S	≤0.25	S	25	S
A022	Klebsiella aerogenes		blood	male	9	surgery	2011	0.5	S	1	S	25	S
A023	Escherichia coli		sputum	female	51	ICU	2012	0.5	S	0.5	S	30	S
A024	Klebsiella pneumoniae		sputum	male	60	surgery	2012	0.25	S	1	S	25	S
A025	Enterobacter cloacae		peritoneal fluid	female	56	medicine	2012	0.25	S	1	S	23	S
A026	Enterobacter cloacae		stomach	male	56	ICU	2012	0.5	S	1	S	23	S
A027	Klebsiella pneumoniae		abscess	female	75	ICU	2012	1	S	1	S	23	S
A028	Klebsiella pneumoniae		abscess	male	58	ICU	2012	1	S	4	R	27	S
A029	Klebsiella pneumoniae		urine	female	51	medicine	2012	0.25	S	0.5	S	29	S
A030	Escherichia coli		urine	female	82	surgery	2012	≤0.12	S	≤0.25	S	27	S
A031	Escherichia coli		urine	female	70	surgery	2012	0.25	S	≤0.25	S	27	S
A032	Klebsiella pneumoniae		urine	male	89	medicine	2012	1	S	2	I	21	I
A033	Klebsiella aerogenes		blood	male	36	surgery	2012	0.5	S	1	S	25	S
A034	Klebsiella pneumoniae		blood	male	65	ICU	2013	0.25	S	≤0.25	S	29	S
A035	Escherichia coli		sputum	male	88	ICU	2013	0.25	S	0.5	S	29	S
A036	Escherichia coli		sputum	male	77	ICU	2013	0.5	S	1	S	29	S
A037	Enterobacter cloacae		peritoneal fluid	female	26	surgery	2013	1	S	2	I	25	S
A038	Escherichia coli		peritoneal fluid	male	56	ICU	2013	0.25	S	0.5	S	27	S
A039	Klebsiella pneumoniae		urine	male	55	surgery	2013	0.25	S	0.5	S	25	S
A040	Escherichia coli		peritoneal fluid	female	86	surgery	2013	≤0.12	S	≤0.25	S	27	S
A041	Klebsiella pneumoniae		urine	male	4m	surgery	2013	0.25	S	≤0.25	S	25	S
A042	Escherichia coli		urine	female	27	medicine	2013	0.25	S	≤0.25	S	28	S
A043	Klebsiella pneumoniae		bronchoalveolar lavage fluid	female	66	medicine	2013	0.25	S	0.5	S	29	S
A044	Klebsiella aerogenes		bronchoalveolar lavage fluid	female	80	medicine	2014	1	S	1	S	25	S
A045	Enterobacter cloacae		bronchoalveolar lavage fluid	female	48	medicine	2014	0.25	S	0.5	S	29	S
A046	Klebsiella pneumoniae		bronchoalveolar lavage fluid	female	91	medicine	2014	0.25	S	0.5	S	29	S
A047	Escherichia coli		urine	female	82	medicine	2014	0.25	S	0.5	S	28	S
A048	Escherichia coli		gall bladder	female	63	surgery	2014	0.25	S	0.5	S	29	S
A049	Enterobacter cloacae		gall bladder	female	54	surgery	2014	1	S	4	R	24	S
A050	Klebsiella pneumoniae		peritoneal fluid	male	48	surgery	2014	0.25	S	0.5	S	26	S
A051	Enterobacter cloacae		sputum	male	71	surgery	2014	≤0.12	S	≤0.25	S	27	S
A052	Klebsiella pneumoniae		peritoneal fluid	male	65	medicine	2014	0.25	S	0.5	S	24	S
A054	Klebsiella pneumoniae		blood	male	50	surgery	2014	0.5	S	0.5	S	25	S
A055	Escherichia coli		blood	female	59	surgery	2014	0.25	S	≤0.25	S	26	S
A056	Escherichia coli		blood	male	89	medicine	2015	0.25	S	≤0.25	S	26	S
A057	Klebsiella pneumoniae		blood	female	75	surgery	2015	0.5	S	≤0.25	S	25	S
A058	Klebsiella aerogenes		blood	female	52	surgery	2015	0.25	S	0.5	S	23	S
A059	Klebsiella pneumoniae		sputum	male	52	surgery	2015	0.25	S	0.5	S	24	S
A060	Klebsiella pneumoniae		sputum	male	79	emergency	2015	0.5	S	0.5	S	26	S
A061	Escherichia coli		bronchoalveolar lavage fluid	male	57	medicine	2015	0.25	S	≤0.25	S	27	S
A062	Escherichia coli		blood	female	22	medicine	2015	0.5	S	1	S	23	S
A063	Klebsiella aerogenes		abscess	male	58	ICU	2015	1	S	1	S	31	S
A064	Escherichia coli		urine	female	54	medicine	2015	0.25	S	0.5	S	26	S
A065	Citrobacter freundii		gall bladder	male	85	surgery	2015	1	S	1	S	22	I
A066	Klebsiella pneumoniae		urine	female	43	medicine	2016	0.25	S	1	S	27	S
A067	Escherichia coli		peritoneal fluid	male	46	surgery	2016	0.25	S	≤0.25	S	27	S
A068	Escherichia coli		pancreas	female	65	medicine	2016	0.25	S	≤0.25	S	27	S
A069	Escherichia coli		blood	male	26	medicine	2016	0.25	S	≤0.25	S	27	S
A070	Enterobacter cloacae		blood	male	38	surgery	2016	0.25	S	0.5	S	24	S
A071	Escherichia coli		urine	female	47	medicine	2016	0.5	S	≤0.25	S	28	S
A072	Escherichia coli		urine	female	29	medicine	2016	0.5	S	0.5	S	24	S
A073	Escherichia coli		sputum	male	77	medicine	2016	≤0.12	S	≤0.25	S	26	S
A074	Escherichia coli		sputum	female	4m	surgery	2016	≤0.12	S	0.5	S	26	S
A075	Enterobacter cloacae		sputum	male	82	medicine	2016	1	S	1	S	23	S
A076	Enterobacter cloacae		sputum	male	66	medicine	2016	0.25	S	1	S	23	S
A077	Escherichia coli		sputum	male	14	ICU	2017	0.5	S	0.5	S	24	S
A078	Enterobacter cloacae		sputum	male	79	medicine	2017	≤0.12	S	≤0.25	S	22	I
A079	Enterobacter cloacae		sputum	male	77	emergency	2017	0.5	S	1	S	23	S
A080	Klebsiella aerogenes		peritoneal fluid	male	27	medicine	2017	1	S	1	S	24	S
A081	Escherichia coli		sputum	male	74	medicine	2017	≤0.12	S	≤0.25	S	27	S
A082	Escherichia coli		gall bladder	male	75	medicine	2017	0.25	S	≤0.25	S	25	S
A083	Escherichia coli		gall bladder	female	67	medicine	2017	0.25	S	≤0.25	S	26	S
A084	Klebsiella pneumoniae		urine	male	43	emergency	2017	≤0.12	S	≤0.25	S	25	S
A085	Escherichia coli		urine	female	86	medicine	2017	0.25	S	≤0.25	S	27	S
A086	Enterobacter cloacae		urine	female	73	medicine	2017	0.25	S	≤0.25	S	23	S
A087	Enterobacter cloacae		bronchoalveolar lavage fluid	male	63	surgery	2018	0.25	S	0.5	S	25	S
A088	Klebsiella aerogenes		bronchoalveolar lavage fluid	female	52	surgery	2018	0.5	S	0.5	S	24	S
A089	Enterobacter cloacae		blood	male	59	emergency	2018	0.25	S	0.5	S	22	I
A090	Enterobacter cloacae		blood	male	64	surgery	2018	0.25	S	0.5	S	23	S
A091	Enterobacter cloacae		peritoneal fluid	male	79	emergency	2018	0.25	S	≤0.25	S	25	S
A092	Enterobacter cloacae		bronchoalveolar lavage fluid	female	23	medicine	2018	≤0.12	S	≤0.25	S	25	S
A093	Enterobacter cloacae		bronchoalveolar lavage fluid	female	76	medicine	2018	0.25	S	0.5	S	25	S
A094	Enterobacter cloacae		bronchoalveolar lavage fluid	female	62	medicine	2018	0.5	S	0.5	S	24	S
A095	Klebsiella aerogenes		bronchoalveolar lavage fluid	female	55	medicine	2018	0.5	S	0.5	S	25	S
A096	Enterobacter cloacae		sputum	female	29	medicine	2018	0.25	S	0.5	S	24	S
A097	Enterobacter cloacae		abscess	male	52	surgery	2019	0.25	S	≤0.25	S	25	S
A098	Enterobacter cloacae		sputum	male	40	medicine	2019	0.25	S	≤0.25	S	24	S
A099	Klebsiella aerogenes		peritoneal fluid	male	67	surgery	2019	1	S	0.5	S	24	S
A100	Citrobacter freundii		urine	male	83	surgery	2019	0.5	S	1	S	22	I
A101	Klebsiella aerogenes		bronchoalveolar lavage fluid	female	58	medicine	2019	0.5	S	0.5	S	29	S
A102	Enterobacter cloacae		bronchoalveolar lavage fluid	female	71	medicine	2019	0.25	S	≤0.25	S	29	S
A103	Escherichia coli		bronchoalveolar lavage fluid	female	76	medicine	2019	≤0.12	S	≤0.25	S	29	S
A104	Escherichia coli		bronchoalveolar lavage fluid	female	42	medicine	2019	0.5	S	0.5	S	29	S
A105	Escherichia coli		bronchoalveolar lavage fluid	female	58	medicine	2019	0.25	S	≤0.25	S	32	S
A106	Escherichia coli		bronchoalveolar lavage fluid	female	82	medicine	2019	≤0.12	S	≤0.25	S	30	S
R047	Escherichia coli		blood	male	85	ICU	2019	1	S	1	S	23	S
A001	Klebsiella pneumoniae		gall bladder	female	59	medicine	2019	4	R	4	R	23	S
R001	Enterobacter cloacae	not detected	blood	male	83	emergency	2010	1	S	2	I	24	S
R002	Enterobacter cloacae		blood	male	57	medicine	2010	0.5	S	≤0.25	S	28	S
R003	Citrobacter freundii	IMP	peritoneal fluid	female	50	medicine	2011	4	R	8	R	18	R
R004	Escherichia coli	not detected	peritoneal fluid	male	57	ICU	2011	0.25	S	≤0.25	S	32	S
R005	Klebsiella pneumoniae	not detected	peritoneal fluid	male	69	surgery	2011	2	I	4	R	26	S
R006	Enterobacter cloacae	not detected	bronchoalveolar lavage fluid	male	75	ICU	2011	1	S	1	S	24	S
R007	Enterobacter cloacae	NDM	bronchoalveolar lavage fluid	male	66	emergency	2010	>128	R	>8	R	6	R
R008	Escherichia coli	IMP	urine	male	93	surgery	2010	4	R	4	R	22	I
R009	Escherichia coli	not detected	bronchoalveolar lavage fluid	male	55	emergency	2010	4	R	4	R	28	S
R010	Enterobacter cloacae	IMP	sputum	male	65	medicine	2011	8	R	8	R	14	R
R011	Citrobacter freundii	IMP	urine	female	50	medicine	2011	8	R	8	R	17	R
R012	Klebsiella oxytoca	IMP	urine	female	7m	pediatric	2011	4	R	8	R	17	R
R013	Klebsiella aerogenes	not detected	sputum	male	78	surgery	2011	8	R	4	R	14	R
R014	Citrobacter freundii	IMP	sputum	male	49	medicine	2011	4	R	8	R	11	R
R015	Klebsiella aerogenes	not detected	sputum	male	78	ICU	2011	8	R	>8	R	14	R
R016	Enterobacter cloacae	IMP	bronchoalveolar lavage fluid	female	66	medicine	2010	8	R	8	R	17	R
R017	Enterobacter cloacae	not detected	bronchoalveolar lavage fluid	female	73	medicine	2010	0.5	S	1	S	27	S
R018	Klebsiella pneumoniae	not detected	liver	female	27	medicine	2011	32	R	>8	R	14	R
R019	Serratia marcescrns		urine	male	36	surgery	2011	2	I	>8	R	22	I
R020	Klebsiella aerogenes	not detected	bronchoalveolar lavage fluid	female	74	surgery	2011	16	R	>8	R	12	R
R021	Escherichia coli	not detected	liver	male	61	surgery	2011	16	R	>8	R	18	R
R022	Klebsiella pneumoniae	IMP	abscess	male	46	ICU	2011	16	R	8	R	17	R
R023	Klebsiella aerogenes	not detected	abscess	male	48	medicine	2011	16	R	8	R	14	R
R024	Klebsiella pneumoniae	not detected	urine	male	49	medicine	2011	16	R	>8	R	17	R
R025	Klebsiella pneumoniae	IMP	urine	male	71	ICU	2011	8	R	4	R	19	I
R026	Enterobacter cloacae	not detected	urine	male	85	surgery	2011	4	R	2	I	26	S
R027	Klebsiella pneumoniae	not detected	urine	female	46	medicine	2011	2	I	4	R	27	S
R028	Klebsiella pneumoniae	not detected	gall bladder	female	53	medicine	2011	4	R	8	R	21	I
R029	Klebsiella aerogenes		gall bladder	female	61	medicine	2011	2	I	2	I	27	S
R030	Enterobacter cloacae	not detected	gall bladder	female	80	medicine	2011	4	R	4	R	18	R
R031	Klebsiella pneumoniae	not detected	peritoneal fluid	male	76	ICU	2011	4	R	8	R	14	R
R032	Serratia marcescrns	not detected	abscess	male	55	ICU	2011	4	R	8	R	18	R
R033	Citrobacter freundii	IMP	peritoneal fluid	female	50	surgery	2011	4	R	8	R	17	R
R034	Escherichia coli	not detected	liver	male	63	surgery	2011	2	I	4	R	21	I
R035	Klebsiella pneumoniae	not detected	pancreas	male	46	ICU	2011	1	S	2	I	24	S
R036	Serratia marcescrns	not detected	gall bladder	male	61	surgery	2011	2	I	4	R	26	S
R037	Enterobacter cloacae	not detected	urine	male	53	ICU	2011	1	S	2	I	22	I
R038	Serratia marcescrns	not detected	abscess	male	49	ICU	2011	128	R	>8	R	6	R
R039	Klebsiella pneumoniae	NDM	sputum	male	60	ICU	2011	64	R	>8	R	15	R
R040	Enterobacter cloacae	NDM	wound	male	51	surgery	2011	16	R	>8	R	17	R
R041	Klebsiella pneumoniae	NDM	sputum	male	63	surgery	2012	16	R	>8	R	11	R
R042	Klebsiella pneumoniae	NDM	sputum	male	20	surgery	2012	32	R	>8	R	14	R
R043	Enterobacter cloacae	NDM	sputum	male	77	ICU	2012	16	R	>8	R	15	R
R044	Enterobacter cloacae	NDM	sputum	male	65	ICU	2012	32	R	>8	R	16	R
R045	Enterobacter cloacae	IMP	sputum	female	78	medicine	2012	8	R	8	R	17	R
R046	Enterobacter cloacae	NDM	blood	male	85	ICU	2012	32	R	>8	R	17	R
R048	Enterobacter cloacae	NDM	sputum	male	67	ICU	2012	8	R	>8	R	18	R
R049	Enterobacter cloacae	NDM	blood	male	50	ICU	2012	64	R	>8	R	13	R
R050	Klebsiella oxytoca	NDM	blood	male	50	ICU	2012	16	R	>8	R	17	R
R051	Klebsiella pneumoniae	NDM	gall bladder	female	79	ICU	2012	32	R	>8	R	14	R
R052	Klebsiella pneumoniae	NDM	sputum	male	60	ICU	2012	32	R	>8	R	15	R
R053	Enterobacter cloacae	NDM	blood	male	36	surgery	2012	4	R	8	R	18	R
R054	Enterobacter cloacae	NDM	wound	male	9m	surgery	2012	8	R	8	R	18	R
R055	Enterobacter cloacae	not detected	sputum	female	39	surgery	2011	0.25	S	≤0.25	S	25	S
R056	Enterobacter cloacae	not detected	blood	female	73	medicine	2011	1	S	2	I	25	S
R057	Enterobacter cloacae	not detected	bronchoalveolar lavage fluid	female	84	surgery	2011	0.5	S	2	I	26	S
R058	Klebsiella aerogenes	KPC	sputum	male	56	medicine	2011	8	R	8	R	13	R
R059	Klebsiella oxytoca	IMP	blood	female	56	surgery	2011	4	R	4	R	23	S
R060	Klebsiella oxytoca	IMP	abscess	male	65	ICU	2011	4	R	4	R	20	I
R061	Klebsiella pneumoniae	IMP	blood	female	60	surgery	2012	4	R	8	R	17	R
R062	Klebsiella pneumoniae	IMP	blood	male	59	surgery	2012	4	R	8	R	18	R
R063	Klebsiella pneumoniae	KPC	blood	male	81	ICU	2012	8	R	>8	R	18	R
R064	Klebsiella pneumoniae	KPC	urine	male	65	ICU	2012	64	R	>8	R	6	R
R065	Klebsiella pneumoniae	KPC	sputum	female	17	ICU	2012	64	R	>8	R	6	R
R066	Klebsiella pneumoniae	KPC	sputum	male	67	medicine	2011	64	R	>8	R	6	R
R067	Klebsiella pneumoniae	KPC	sputum	male	69	medicine	2011	64	R	>8	R	6	R
R068	Klebsiella pneumoniae	KPC	urine	male	26	medicine	2011	128	R	>8	R	6	R
R069	Klebsiella pneumoniae	KPC	urine	female	82	medicine	2011	128	R	>8	R	6	R
R070	Klebsiella pneumoniae	KPC	sputum	female	80	medicine	2012	16	R	>8	R	13	R
R071	Klebsiella pneumoniae	KPC	peritoneal fluid	female	3	ICU	2012	≤0.12	S	1	S	26	S
R072	Klebsiella pneumoniae	KPC	urine	male	80	medicine	2012	64	R	>8	R	6	R
R073	Klebsiella pneumoniae	KPC	urine	female	20	surgery	2012	8	R	8	R	13	R
R074	Escherichia coli	KPC	blood	male	91	ICU	2011	32	R	>8	R	8	R
R075	Escherichia coli	KPC	urine	female	71	medicine	2012	32	R	>8	R	8	R
R076	Serratia marcescrns	KPC	sputum	female	74	ICU	2012	64	R	>8	R	13	R
R077	Klebsiella pneumoniae	KPC	sputum	male	65	medicine	2012	64	R	>8	R	6	R
R078	Klebsiella pneumoniae	KPC	bronchoalveolar lavage fluid	female	75	surgery	2012	64	R	>8	R	6	R
R079	Klebsiella pneumoniae	KPC	urine	male	53	surgery	2012	128	R	>8	R	6	R
R080	Klebsiella pneumoniae	KPC	sputum	male	55	surgery	2012	8	R	8	R	10	R
R081	Klebsiella pneumoniae	KPC	gall bladder	female	76	surgery	2012	64	R	>8	R	6	R
R082	Klebsiella pneumoniae	KPC	sputum	male	76	medicine	2012	64	R	>8	R	6	R
R083	Klebsiella pneumoniae	KPC	blood	female	80	medicine	2012	64	R	>8	R	6	R
R084	Klebsiella pneumoniae	KPC	blood	female	76	surgery	2012	64	R	>8	R	6	R
R085	Klebsiella pneumoniae	KPC	blood	male	74	surgery	2012	128	R	>8	R	6	R
R086	Klebsiella pneumoniae	KPC	sputum	male	64	medicine	2012	64	R	>8	R	6	R
R087	Klebsiella pneumoniae	KPC	sputum	male	82	surgery	2012	32	R	8	R	14	R
R088	Proteus mirabilis	KPC	urine	male	60	surgery	2012	>128	R	>8	R	6	R
R089	Klebsiella pneumoniae	KPC	sputum	female	49	surgery	2012	128	R	>8	R	6	R
R090	Klebsiella pneumoniae	KPC	blood	male	84	surgery	2012	8	R	8	R	18	R
R091	Klebsiella pneumoniae	KPC	sputum	male	47	medicine	2012	64	R	>8	R	6	R
R092	Klebsiella pneumoniae	KPC	gall bladder	female	57	surgery	2012	64	R	>8	R	6	R
R093	Klebsiella pneumoniae	KPC	gall bladder	female	79	surgery	2012	128	R	>8	R	6	R
R094	Klebsiella pneumoniae	KPC	abscess	female	57	surgery	2012	8	R	8	R	13	R
R095	Klebsiella pneumoniae	KPC	peritoneal fluid	male	44	surgery	2012	64	R	>8	R	6	R
R096	Klebsiella pneumoniae	KPC	urine	male	77	medicine	2012	16	R	>8	R	14	R
R097	Klebsiella pneumoniae	KPC	urine	male	48	surgery	2012	64	R	>8	R	6	R
R098	Klebsiella pneumoniae	KPC	peritoneal fluid	male	49	surgery	2012	64	R	>8	R	6	R
R099	Klebsiella pneumoniae	KPC	gall bladder	male	66	surgery	2012	>128	R	>8	R	6	R
R100	Klebsiella pneumoniae	KPC	bronchoalveolar lavage fluid	male	6	surgery	2012	64	R	>8	R	6	R
R101	Klebsiella pneumoniae	KPC	urine	female	52	surgery	2012	64	R	>8	R	8	R
R102	Enterobacter cloacae	NDM	blood	male	77	ICU	2012	32	R	>8	R	12	R
R103	Enterobacter cloacae	NDM	blood	female	64	ICU	2012	64	R	>8	R	10	R
R104	Enterobacter cloacae	NDM	bronchoalveolar lavage fluid	male	56	medicine	2012	128	R	>8	R	8	R
R105	Enterobacter cloacae	NDM	blood	female	54	ICU	2012	64	R	>8	R	6	R
R106	Klebsiella pneumoniae	KPC	urine	male	87	medicine	2011	64	R	>8	R	10	R
R107	Klebsiella pneumoniae	IMP	wound	female	38	surgery	2011	32	R	>8	R	8	R
R108	Enterobacter cloacae	KPC	urine	female	78	emergency	2012	128	R	>8	R	6	R
R109	Citrobacter freundii	NDM	cerebrospinal fluid	female	46	surgery	2012	16	R	>8	R	15	R
R110	Enterobacter cloacae	IMP	wound	female	47	surgery	2012	8	R	>8	R	18	R
R111	Enterobacter cloacae	NDM	urine	male	67	surgery	2012	16	R	>8	R	14	R
R112	Enterobacter cloacae	IMP	blood	female	55	medicine	2011	4	R	4	R	18	R
R113	Enterobacter cloacae	IMP	urine	male	4m	pediatric	2012	4	R	4	R	20	I
R114	Escherichia coli	NDM	blood	male	44	surgery	2012	>128	R	>8	R	6	R
R115	Enterobacter cloacae	IMP/VIM	wound	male	45	surgery	2011	8	R	>8	R	16	R
R116	Enterobacter cloacae	IMP/VIM	sputum	female	2m	pediatric	2011	16	R	>8	R	16	R
R117	Klebsiella pneumoniae	IMP	sputum	female	1	pediatric	2012	4	R	8	R	14	R
R118	Enterobacter cloacae	IMP	sputum	male	1	pediatric	2012	8	R	>8	R	16	R
R119	Klebsiella oxytoca	KPC	blood	male	3	ICU	2012	8	R	8	R	16	R
R120	Escherichia coli	NDM	sputum	female	65	medicine	2011	64	R	>8	R	6	R
R121	Klebsiella pneumoniae	IMP	sputum	female	80	medicine	2012	4	R	8	R	24	S
R122	Klebsiella pneumoniae	KPC	gall bladder	male	75	ICU	2011	64	R	>8	R	6	R
R123	Klebsiella pneumoniae	IMP	urine	female	2	pediatric	2011	4	R	4	R	25	S
R124	Klebsiella pneumoniae	KPC	sputum	male	28	ICU	2011	16	R	8	R	13	R
R125	Klebsiella aerogenes	KPC	bronchoalveolar lavage fluid	male	49	ICU	2011	128	R	>8	R	6	R
R126	Klebsiella pneumoniae	KPC	sputum	male	84	ICU	2011	128	R	>8	R	6	R
R127	Klebsiella pneumoniae	KPC	blood	male	56	ICU	2011	128	R	>8	R	6	R
R128	Klebsiella pneumoniae	KPC	blood	male	35	surgery	2011	128	R	>8	R	6	R
R129	Escherichia coli	KPC	blood	female	52	surgery	2011	8	R	8	R	12	R
R131	Klebsiella pneumoniae	KPC	abscess	male	93	ICU	2011	128	R	>8	R	12	R
R132	Klebsiella pneumoniae	KPC	blood	female	79	ICU	2011	8	R	8	R	6	R
R133	Klebsiella pneumoniae	KPC	urine	male	74	surgery	2011	128	R	>8	R	12	R
R134	Klebsiella pneumoniae	KPC	blood	male	64	ICU	2011	128	R	>8	R	6	R
R135	Klebsiella pneumoniae	KPC	cerebrospinal fluid	male	26	surgery	2012	64	R	>8	R	6	R
R136	Klebsiella pneumoniae	KPC	gall bladder	male	75	surgery	2012	128	R	>8	R	6	R
R137	Klebsiella pneumoniae	KPC	blood	female	75	ICU	2012	64	R	>8	R	6	R
R138	Klebsiella pneumoniae	KPC	bronchoalveolar lavage fluid	female	62	surgery	2012	64	R	>8	R	6	R
R139	Klebsiella pneumoniae	KPC	urine	female	76	surgery	2012	>128	R	>8	R	6	R
R140	Klebsiella pneumoniae	KPC	blood	male	59	ICU	2012	64	R	>8	R	6	R
R141	Enterobacter cloacae	KPC	urine	male	70	surgery	2012	128	R	>8	R	6	R
R142	Klebsiella pneumoniae	KPC	blood	male	57	ICU	2012	128	R	>8	R	6	R
R143	Klebsiella pneumoniae	KPC	urine	male	82	medicine	2012	64	R	>8	R	6	R
R144	Klebsiella pneumoniae	KPC	peritoneal fluid	male	49	surgery	2012	128	R	>8	R	6	R
R145	Klebsiella pneumoniae	KPC	urine	male	85	ICU	2012	32	R	>8	R	6	R
R146	Klebsiella pneumoniae	KPC	blood	male	70	ICU	2012	8	R	8	R	11	R
R147	Klebsiella pneumoniae	KPC	urine	male	50	ICU	2012	128	R	>8	R	6	R
R148	Klebsiella pneumoniae	KPC	bronchoalveolar lavage fluid	male	72	surgery	2012	128	R	>8	R	6	R
R149	Klebsiella pneumoniae	KPC	blood	male	77	ICU	2012	>128	R	>8	R	6	R
R150	Enterobacter cloacae	KPC	blood	male	53	medicine	2012	16	R	>8	R	14	R
R151	Enterobacter cloacae	KPC	blood	male	43	medicine	2012	8	R	>8	R	14	R
R152	Klebsiella pneumoniae	KPC	bronchoalveolar lavage fluid	male	39	surgery	2012	128	R	>8	R	6	R
R153	Escherichia coli	NDM	bronchoalveolar lavage fluid	female	59	surgery	2011	16	R	>8	R	18	R
R154	Klebsiella pneumoniae	KPC	bronchoalveolar lavage fluid	male	16	surgery	2011	64	R	>8	R	6	R
R155	Escherichia coli	NDM	blood	male	58	emergency	2012	32	R	>8	R	9	R
R156	Klebsiella pneumoniae	KPC	urine	female	49	medicine	2012	64	R	>8	R	6	R
R157	Klebsiella pneumoniae	KPC	peritoneal fluid	male	58	ICU	2012	64	R	>8	R	6	R
R158	Klebsiella pneumoniae	KPC	blood	female	79	ICU	2012	64	R	>8	R	6	R
R159	Klebsiella pneumoniae	KPC	abscess	male	55	surgery	2012	128	R	>8	R	6	R
R160	Klebsiella pneumoniae	KPC	gall bladder	female	61	surgery	2012	64	R	>8	R	6	R
R161	Klebsiella pneumoniae	KPC	sputum	male	81	surgery	2012	64	R	>8	R	6	R
R162	Klebsiella pneumoniae	KPC	urine	female	57	surgery	2012	128	R	>8	R	6	R
R163	Klebsiella pneumoniae	KPC	stomach	female	49	medicine	2018	8	R	>8	R	11	R
R164	Klebsiella pneumoniae	KPC	peritoneal fluid	female	30	ICU	2018	16	R	>8	R	10	R
R165	Klebsiella pneumoniae	KPC	peritoneal fluid	female	67	medicine	2018	8	R	4	R	12	R
R166	Klebsiella pneumoniae	KPC	peritoneal fluid	female	74	emergency	2018	32	R	>8	R	6	R
R167	Escherichia coli	KPC	cerebrospinal fluid	female	82	medicine	2018	16	R	>8	R	9	R
R168	Klebsiella pneumoniae	KPC	peritoneal fluid	female	77	medicine	2019	8	R	8	R	12	R
R169	Enterobacter cloacae	IMP	pancreas	female	58	medicine	2019	4	R	>8	R	17	R
R170	Klebsiella pneumoniae	KPC	peritoneal fluid	female	90	medicine	2019	16	R	>8	R	9	R
R171	Klebsiella aerogenes	KPC	sputum	female	50	emergency	2017	16	R	4	R	10	R
R172	Enterobacter cloacae	IMP	urine	female	68	surgery	2017	4	R	8	R	19	R
R174	Klebsiella pneumoniae	KPC	peritoneal fluid	female	62	medicine	2017	16	R	>8	R	12	R
R175	Klebsiella pneumoniae	KPC	urine	female	74	surgery	2017	128	R	>8	R	6	R
R176	Klebsiella pneumoniae	KPC	peritoneal fluid	female	77	medicine	2017	64	R	>8	R	6	R
R177	Klebsiella pneumoniae	KPC	peritoneal fluid	female	83	medicine	2017	8	R	4	R	16	R
R178	Klebsiella pneumoniae	KPC	peritoneal fluid	female	64	emergency	2016	16	R	>8	R	9	R
R179	Klebsiella pneumoniae	IMP	urine	female	65	ICU	2016	4	R	>8	R	14	R
R180	Klebsiella pneumoniae	IMP	urine	female	59	surgery	2016	8	R	>8	R	17	R
R181	Citrobacter freundii	IMP	sputum	female	54	emergency	2016	8	R	8	R	17	R
R182	Citrobacter freundii	IMP	wound	female	63	surgery	2016	4	R	8	R	15	R
R183	Klebsiella pneumoniae	KPC	blood	female	71	emergency	2017	8	R	8	R	6	R
R184	Klebsiella pneumoniae	KPC	sputum	female	62	ICU	2017	16	R	>8	R	8	R
R185	Escherichia coli	KPC	blood	female	53	emergency	2017	8	R	8	R	12	R
R186	Escherichia coli	KPC	blood	female	84	emergency	2017	8	R	8	R	10	R
R187	Klebsiella pneumoniae	KPC	sputum	female	64	surgery	2017	8	R	4	R	6	R
R188	Klebsiella pneumoniae	KPC	sputum	female	73	surgery	2014	128	R	>8	R	6	R
R189	Klebsiella pneumoniae	KPC	sputum	female	38	emergency	2014	4	R	2	I	20	I
R191	Klebsiella pneumoniae	VIM	sputum	female	49	surgery	2014	>128	R	>8	R	6	R
R192	Serratia marcescrns	VIM	sputum	female	50	surgery	2015	8	R	8	R	10	R
R193	Escherichia coli	VIM	sputum	female	60	surgery	2015	>128	R	>8	R	15	R
R194	Klebsiella pneumoniae	VIM	sputum	female	66	emergency	2013	16	R	>8	R	18	R
R195	Klebsiella pneumoniae	VIM	sputum	female	65	surgery	2013	32	R	>8	R	8	R
R197	Escherichia coli	NDM	sputum	female	48	ICU	2013	128	R	>8	R	10	R
R198	Escherichia coli	NDM	sputum	female	59	emergency	2013	32	R	>8	R	11	R
R199	Klebsiella pneumoniae	NDM	sputum	female	30	surgery	2014	32	R	>8	R	8	R
R200	Escherichia coli	OXA-48	sputum	female	29	ICU	2014	4	R	4	R	17	R
R201	Escherichia coli	OXA-48	sputum	female	49	surgery	2014	4	R	2	I	18	R
R202	Escherichia coli	IMP	sputum	female	58	surgery	2015	4	R	4	R	20	I
R204	Klebsiella aerogenes	IMP	sputum	female	56	emergency	2015	4	R	2	I	21	I

## Sheet: Ertapenem
No.	organism	genotype	specimen	sex	age	department	year	Method
								BMD	susceptibility	NMIC413	susceptibility	Disc zone diameter (mm)	susceptibility
A002	Klebsiella pneumoniae		liver	female	72	surgery	2010	≤0.12	S	≤0.25	S	27	S
A004	Escherichia coli		urine	male	47	surgery	2010	≤0.12	S	≤0.25	S	33	S
A005	Klebsiella pneumoniae		sputum	male	63	surgery	2010	≤0.12	S	≤0.25	S	25	S
A006	Klebsiella pneumoniae		blood	male	57	surgery	2010	≤0.12	S	≤0.25	S	29	S
A007	Klebsiella pneumoniae		blood	male	57	surgery	2010	0.25	S	≤0.25	S	27	S
A008	Klebsiella pneumoniae		urine	male	84	medicine	2010	0.25	S	0.5	S	23	S
A009	Klebsiella pneumoniae		liver	female	77	surgery	2010	≤0.12	S	≤0.25	S	26	S
A010	Escherichia coli		blood	female	51	medicine	2010	≤0.12	S	≤0.25	S	29	S
A011	Klebsiella pneumoniae		blood	male	68	medicine	2010	0.5	S	0.5	S	22	S
A012	Klebsiella pneumoniae		blood	female	38	ICU	2010	0.5	S	0.5	S	22	S
A013	Klebsiella pneumoniae		sputum	male	42	medicine	2011	0.5	S	0.5	S	27	S
A014	Klebsiella pneumoniae		sputum	male	72	surgery	2011	0.25	S	≤0.25	S	27	S
A015	Klebsiella pneumoniae		sputum	male	68	ICU	2011	0.25	S	≤0.25	S	25	S
A016	Klebsiella pneumoniae		sputum	male	44	surgery	2011	1	I	1	I	23	S
A017	Escherichia coli		urine	male	92	medicine	2011	≤0.12	S	≤0.25	S	31	S
A018	Escherichia coli		blood	female	61	surgery	2011	≤0.12	S	≤0.25	S	31	S
A019	Klebsiella pneumoniae		gall bladder	male	88	surgery	2011	≤0.12	S	≤0.25	S	27	S
A020	Escherichia coli		urine	female	68	surgery	2011	≤0.12	S	≤0.25	S	28	S
A021	Escherichia coli		urine	female	99	medicine	2011	≤0.12	S	0.5	S	24	S
A022	Klebsiella aerogenes		blood	male	9	surgery	2011	1	I	1	I	20	I
A023	Escherichia coli		sputum	female	51	ICU	2012	0.5	S	0.5	S	20	I
A024	Klebsiella pneumoniae		sputum	male	60	surgery	2012	0.25	S	0.5	S	24	S
A025	Enterobacter cloacae		peritoneal fluid	female	56	medicine	2012	0.5	S	1	I	19	I
A026	Enterobacter cloacae		stomach	male	56	ICU	2012	≤0.12	S	≤0.25	S	24	S
A027	Klebsiella pneumoniae		abscess	female	75	ICU	2012	≤0.12	S	0.5	S	23	S
A028	Klebsiella pneumoniae		abscess	male	58	ICU	2012	≤0.12	S	≤0.25	S	24	S
A029	Klebsiella pneumoniae		urine	female	51	medicine	2012	≤0.12	S	≤0.25	S	26	S
A030	Escherichia coli		urine	female	82	surgery	2012	≤0.12	S	≤0.25	S	25	S
A031	Escherichia coli		urine	female	70	surgery	2012	≤0.12	S	≤0.25	S	22	S
A032	Klebsiella pneumoniae		urine	male	89	medicine	2012	0.5	S	1	I	20	I
A033	Klebsiella aerogenes		blood	male	36	surgery	2012	0.5	S	0.5	S	25	S
A034	Klebsiella pneumoniae		blood	male	65	ICU	2013	0.5	S	0.5	S	22	S
A035	Escherichia coli		sputum	male	88	ICU	2013	≤0.12	S	≤0.25	S	24	S
A036	Escherichia coli		sputum	male	77	ICU	2013	0.25	S	≤0.25	S	29	S
A037	Enterobacter cloacae		peritoneal fluid	female	26	surgery	2013	≤0.12	S	≤0.25	S	25	S
A038	Escherichia coli		peritoneal fluid	male	56	ICU	2013	0.25	S	0.5	S	24	S
A039	Klebsiella pneumoniae		urine	male	55	surgery	2013	0.5	S	0.5	S	21	I
A040	Escherichia coli		peritoneal fluid	female	86	surgery	2013	≤0.12	S	≤0.25	S	28	S
A041	Klebsiella pneumoniae		urine	male	4m	surgery	2013	0.25	S	0.5	S	23	S
A042	Escherichia coli		urine	female	27	medicine	2013	≤0.12	S	≤0.25	S	30	S
A043	Klebsiella pneumoniae		bronchoalveolar lavage fluid	female	66	medicine	2013	1	I	2	R	22	S
A044	Klebsiella aerogenes		bronchoalveolar lavage fluid	female	80	medicine	2014	≤0.12	S	≤0.25	S	28	S
A045	Enterobacter cloacae		bronchoalveolar lavage fluid	female	48	medicine	2014	0.5	S	1	I	22	S
A046	Klebsiella pneumoniae		bronchoalveolar lavage fluid	female	91	medicine	2014	0.25	S	0.5	S	22	S
A047	Escherichia coli		urine	female	82	medicine	2014	0.5	S	0.5	S	23	S
A048	Escherichia coli		gall bladder	female	63	surgery	2014	≤0.12	S	≤0.25	S	35	S
A049	Enterobacter cloacae		gall bladder	female	54	surgery	2014	0.5	S	1	I	23	S
A050	Klebsiella pneumoniae		peritoneal fluid	male	48	surgery	2014	≤0.12	S	≤0.25	S	26	S
A051	Enterobacter cloacae		sputum	male	71	surgery	2014	0.25	S	1	I	20	I
A052	Klebsiella pneumoniae		peritoneal fluid	male	65	medicine	2014	≤0.12	S	≤0.25	S	26	S
A054	Klebsiella pneumoniae		blood	male	50	surgery	2014	≤0.12	S	≤0.25	S	23	S
A055	Escherichia coli		blood	female	59	surgery	2014	≤0.12	S	≤0.25	S	24	S
A056	Escherichia coli		blood	male	89	medicine	2015	≤0.12	S	≤0.25	S	26	S
A057	Klebsiella pneumoniae		blood	female	75	surgery	2015	≤0.12	S	≤0.25	S	26	S
A058	Klebsiella aerogenes		blood	female	52	surgery	2015	0.5	S	0.5	S	21	I
A059	Klebsiella pneumoniae		sputum	male	52	surgery	2015	≤0.12	S	≤0.25	S	24	S
A060	Klebsiella pneumoniae		sputum	male	79	emergency	2015	0.25	S	≤0.25	S	25	S
A061	Escherichia coli		bronchoalveolar lavage fluid	male	57	medicine	2015	0.25	S	≤0.25	S	25	S
A062	Escherichia coli		blood	female	22	medicine	2015	0.25	S	0.5	S	26	S
A063	Klebsiella aerogenes		abscess	male	58	ICU	2015	0.25	S	≤0.25	S	22	S
A064	Escherichia coli		urine	female	54	medicine	2015	0.25	S	0.5	S	25	S
A065	Citrobacter freundii		gall bladder	male	85	surgery	2015	0.25	S	0.5	S	22	S
A066	Klebsiella pneumoniae		urine	female	43	medicine	2016	0.5	S	≤0.25	S	22	S
A067	Escherichia coli		peritoneal fluid	male	46	surgery	2016	0.25	S	0.5	S	24	S
A068	Escherichia coli		pancreas	female	65	medicine	2016	≤0.12	S	≤0.25	S	27	S
A069	Escherichia coli		blood	male	26	medicine	2016	1	I	0.5	S	21	I
A070	Enterobacter cloacae		blood	male	38	surgery	2016	≤0.12	S	≤0.25	S	29	S
A071	Escherichia coli		urine	female	47	medicine	2016	0.5	S	≤0.25	S	25	S
A072	Escherichia coli		urine	female	29	medicine	2016	≤0.12	S	≤0.25	S	27	S
A073	Escherichia coli		sputum	male	77	medicine	2016	0.25	S	≤0.25	S	22	S
A074	Escherichia coli		sputum	female	4m	surgery	2016	≤0.12	S	≤0.25	S	26	S
A075	Enterobacter cloacae		sputum	male	82	medicine	2016	0.25	S	0.5	S	21	I
A076	Enterobacter cloacae		sputum	male	66	medicine	2016	0.25	S	≤0.25	S	21	I
A077	Escherichia coli		sputum	male	14	ICU	2017	≤0.12	S	0.5	S	24	S
A078	Enterobacter cloacae		sputum	male	79	medicine	2017	0.25	S	1	I	17	R
A079	Enterobacter cloacae		sputum	male	77	emergency	2017	1	I	1	I	20	I
A080	Klebsiella aerogenes		peritoneal fluid	male	27	medicine	2017	0.5	S	≤0.25	S	23	S
A081	Escherichia coli		sputum	male	74	medicine	2017	0.25	S	≤0.25	S	24	S
A082	Escherichia coli		gall bladder	male	75	medicine	2017	0.25	S	0.5	S	22	S
A083	Escherichia coli		gall bladder	female	67	medicine	2017	0.25	S	≤0.25	S	22	S
A084	Klebsiella pneumoniae		urine	male	43	emergency	2017	0.25	S	0.5	S	24	S
A085	Escherichia coli		urine	female	86	medicine	2017	0.25	S	0.5	S	24	S
A086	Enterobacter cloacae		urine	female	73	medicine	2017	1	I	2	R	17	R
A087	Enterobacter cloacae		bronchoalveolar lavage fluid	male	63	surgery	2018	0.25	S	0.5	S	17	R
A088	Klebsiella aerogenes		bronchoalveolar lavage fluid	female	52	surgery	2018	0.5	S	0.5	S	24	S
A089	Enterobacter cloacae		blood	male	59	emergency	2018	0.5	S	1	I	19	I
A090	Enterobacter cloacae		blood	male	64	surgery	2018	0.5	S	1	I	22	S
A091	Enterobacter cloacae		peritoneal fluid	male	79	emergency	2018	≤0.12	S	≤0.25	S	24	S
A092	Enterobacter cloacae		bronchoalveolar lavage fluid	female	23	medicine	2018	1	I	1	I	18	R
A093	Enterobacter cloacae		bronchoalveolar lavage fluid	female	76	medicine	2018	≤0.12	S	≤0.25	S	29	S
A094	Enterobacter cloacae		bronchoalveolar lavage fluid	female	62	medicine	2018	0.5	S	0.5	S	22	S
A095	Klebsiella aerogenes		bronchoalveolar lavage fluid	female	55	medicine	2018	0.5	S	0.5	S	22	S
A096	Enterobacter cloacae		sputum	female	29	medicine	2018	0.25	S	≤0.25	S	22	S
A097	Enterobacter cloacae		abscess	male	52	surgery	2019	0.5	S	1	I	20	I
A098	Enterobacter cloacae		sputum	male	40	medicine	2019	0.5	S	1	I	21	I
A099	Klebsiella aerogenes		peritoneal fluid	male	67	surgery	2019	≤0.12	S	≤0.25	S	27	S
A100	Citrobacter freundii		urine	male	83	surgery	2019	0.25	S	≤0.25	S	25	S
A101	Klebsiella aerogenes		bronchoalveolar lavage fluid	female	58	medicine	2019	0.5	S	0.5	S	24	S
A102	Enterobacter cloacae		bronchoalveolar lavage fluid	female	71	medicine	2019	≤0.12	S	≤0.25	S	29	S
A103	Escherichia coli		bronchoalveolar lavage fluid	female	76	medicine	2019	≤0.12	S	0.5	S	29	S
A104	Escherichia coli		bronchoalveolar lavage fluid	female	42	medicine	2019	≤0.12	S	≤0.25	S	31	S
A105	Escherichia coli		bronchoalveolar lavage fluid	female	58	medicine	2019	≤0.12	S	≤0.25	S	32	S
A106	Escherichia coli		bronchoalveolar lavage fluid	female	82	medicine	2019	≤0.12	S	≤0.25	S	32	S
R047	Escherichia coli		blood	male	85	ICU	2019	≤0.12	S	≤0.25	S	25	S
A001	Klebsiella pneumoniae		gall bladder	female	59	medicine	2019	≤0.12	S	≤0.25	S	32	S
R001	Enterobacter cloacae	not detected	blood	male	83	emergency	2010	2	R	2	R	16	R
R002	Enterobacter cloacae		blood	male	57	medicine	2010	1	I	2	R	18	R
R003	Citrobacter freundii	IMP	peritoneal fluid	female	50	medicine	2011	16	R	>2	R	11	R
R004	Escherichia coli	not detected	peritoneal fluid	male	57	ICU	2011	8	R	>2	R	6	R
R005	Klebsiella pneumoniae	not detected	peritoneal fluid	male	69	surgery	2011	2	R	2	R	14	R
R006	Enterobacter cloacae	not detected	bronchoalveolar lavage fluid	male	75	ICU	2011	4	R	>2	R	15	R
R007	Enterobacter cloacae	NDM	bronchoalveolar lavage fluid	male	66	emergency	2010	>128	R	>2	R	6	R
R008	Escherichia coli	IMP	urine	male	93	surgery	2010	8	R	>2	R	8	R
R009	Escherichia coli	not detected	bronchoalveolar lavage fluid	male	55	emergency	2010	32	R	>2	R	6	R
R010	Enterobacter cloacae	IMP	sputum	male	65	medicine	2011	32	R	>2	R	6	R
R011	Citrobacter freundii	IMP	urine	female	50	medicine	2011	16	R	>2	R	7	R
R012	Klebsiella oxytoca	IMP	urine	female	7m	pediatric	2011	8	R	>2	R	15	R
R013	Klebsiella aerogenes	not detected	sputum	male	78	surgery	2011	16	R	>2	R	10	R
R014	Citrobacter freundii	IMP	sputum	male	49	medicine	2011	16	R	>2	R	8	R
R015	Klebsiella aerogenes	not detected	sputum	male	78	ICU	2011	64	R	>2	R	6	R
R016	Enterobacter cloacae	IMP	bronchoalveolar lavage fluid	female	66	medicine	2010	8	R	>2	R	10	R
R017	Enterobacter cloacae	not detected	bronchoalveolar lavage fluid	female	73	medicine	2010	4	R	>2	R	11	R
R018	Klebsiella pneumoniae	not detected	liver	female	27	medicine	2011	128	R	>2	R	6	R
R019	Serratia marcescrns		urine	male	36	surgery	2011	0.5	S	0.5	S	24	S
R020	Klebsiella aerogenes	not detected	bronchoalveolar lavage fluid	female	74	surgery	2011	64	R	>2	R	6	R
R021	Escherichia coli	not detected	liver	male	61	surgery	2011	32	R	>2	R	10	R
R022	Klebsiella pneumoniae	IMP	abscess	male	46	ICU	2011	32	R	>2	R	7	R
R023	Klebsiella aerogenes	not detected	abscess	male	48	medicine	2011	64	R	>2	R	9	R
R024	Klebsiella pneumoniae	not detected	urine	male	49	medicine	2011	32	R	>2	R	7	R
R025	Klebsiella pneumoniae	IMP	urine	male	71	ICU	2011	64	R	>2	R	6	R
R026	Enterobacter cloacae	not detected	urine	male	85	surgery	2011	32	R	>2	R	9	R
R027	Klebsiella pneumoniae	not detected	urine	female	46	medicine	2011	2	R	2	R	17	R
R028	Klebsiella pneumoniae	not detected	gall bladder	female	53	medicine	2011	32	R	>2	R	8	R
R029	Klebsiella aerogenes		gall bladder	female	61	medicine	2011	0.25	S	≤0.25	S	25	S
R030	Enterobacter cloacae	not detected	gall bladder	female	80	medicine	2011	16	R	>2	R	8	R
R031	Klebsiella pneumoniae	not detected	peritoneal fluid	male	76	ICU	2011	64	R	>2	R	6	R
R032	Serratia marcescrns	not detected	abscess	male	55	ICU	2011	2	R	>2	R	18	R
R033	Citrobacter freundii	IMP	peritoneal fluid	female	50	surgery	2011	16	R	>2	R	13	R
R034	Escherichia coli	not detected	liver	male	63	surgery	2011	32	R	>2	R	6	R
R035	Klebsiella pneumoniae	not detected	pancreas	male	46	ICU	2011	32	R	>2	R	6	R
R036	Serratia marcescrns	not detected	gall bladder	male	61	surgery	2011	8	R	>2	R	12	R
R037	Enterobacter cloacae	not detected	urine	male	53	ICU	2011	4	R	>2	R	12	R
R038	Serratia marcescrns	not detected	abscess	male	49	ICU	2011	64	R	>2	R	6	R
R039	Klebsiella pneumoniae	NDM	sputum	male	60	ICU	2011	128	R	>2	R	6	R
R040	Enterobacter cloacae	NDM	wound	male	51	surgery	2011	64	R	>2	R	8	R
R041	Klebsiella pneumoniae	NDM	sputum	male	63	surgery	2012	64	R	>2	R	11	R
R042	Klebsiella pneumoniae	NDM	sputum	male	20	surgery	2012	64	R	>2	R	12	R
R043	Enterobacter cloacae	NDM	sputum	male	77	ICU	2012	128	R	>2	R	9	R
R044	Enterobacter cloacae	NDM	sputum	male	65	ICU	2012	128	R	>2	R	8	R
R045	Enterobacter cloacae	IMP	sputum	female	78	medicine	2012	16	R	>2	R	13	R
R046	Enterobacter cloacae	NDM	blood	male	85	ICU	2012	64	R	>2	R	10	R
R048	Enterobacter cloacae	NDM	sputum	male	67	ICU	2012	64	R	>2	R	11	R
R049	Enterobacter cloacae	NDM	blood	male	50	ICU	2012	128	R	>2	R	9	R
R050	Klebsiella oxytoca	NDM	blood	male	50	ICU	2012	32	R	>2	R	14	R
R051	Klebsiella pneumoniae	NDM	gall bladder	female	79	ICU	2012	64	R	>2	R	10	R
R052	Klebsiella pneumoniae	NDM	sputum	male	60	ICU	2012	64	R	>2	R	8	R
R053	Enterobacter cloacae	NDM	blood	male	36	surgery	2012	16	R	>2	R	13	R
R054	Enterobacter cloacae	NDM	wound	male	9m	surgery	2012	16	R	>2	R	13	R
R055	Enterobacter cloacae	not detected	sputum	female	39	surgery	2011	2	R	2	R	18	R
R056	Enterobacter cloacae	not detected	blood	female	73	medicine	2011	4	R	>2	R	12	R
R057	Enterobacter cloacae	not detected	bronchoalveolar lavage fluid	female	84	surgery	2011	4	R	2	R	18	R
R058	Klebsiella aerogenes	KPC	sputum	male	56	medicine	2011	32	R	>2	R	18	R
R059	Klebsiella oxytoca	IMP	blood	female	56	surgery	2011	8	R	>2	R	18	R
R060	Klebsiella oxytoca	IMP	abscess	male	65	ICU	2011	8	R	>2	R	13	R
R061	Klebsiella pneumoniae	IMP	blood	female	60	surgery	2012	8	R	>2	R	17	R
R062	Klebsiella pneumoniae	IMP	blood	male	59	surgery	2012	8	R	>2	R	18	R
R063	Klebsiella pneumoniae	KPC	blood	male	81	ICU	2012	32	R	>2	R	18	R
R064	Klebsiella pneumoniae	KPC	urine	male	65	ICU	2012	>128	R	>2	R	6	R
R065	Klebsiella pneumoniae	KPC	sputum	female	17	ICU	2012	>128	R	>2	R	6	R
R066	Klebsiella pneumoniae	KPC	sputum	male	67	medicine	2011	128	R	>2	R	6	R
R067	Klebsiella pneumoniae	KPC	sputum	male	69	medicine	2011	128	R	>2	R	6	R
R068	Klebsiella pneumoniae	KPC	urine	male	26	medicine	2011	128	R	>2	R	6	R
R069	Klebsiella pneumoniae	KPC	urine	female	82	medicine	2011	>128	R	>2	R	6	R
R070	Klebsiella pneumoniae	KPC	sputum	female	80	medicine	2012	32	R	>2	R	10	R
R071	Klebsiella pneumoniae	KPC	peritoneal fluid	female	3	ICU	2012	0.5	S	>2	R	14	R
R072	Klebsiella pneumoniae	KPC	urine	male	80	medicine	2012	>128	R	>2	R	6	R
R073	Klebsiella pneumoniae	KPC	urine	female	20	surgery	2012	16	R	>2	R	13	R
R074	Escherichia coli	KPC	blood	male	91	ICU	2011	128	R	>2	R	6	R
R075	Escherichia coli	KPC	urine	female	71	medicine	2012	128	R	>2	R	6	R
R076	Serratia marcescrns	KPC	sputum	female	74	ICU	2012	32	R	>2	R	10	R
R077	Klebsiella pneumoniae	KPC	sputum	male	65	medicine	2012	>128	R	>2	R	6	R
R078	Klebsiella pneumoniae	KPC	bronchoalveolar lavage fluid	female	75	surgery	2012	>128	R	>2	R	6	R
R079	Klebsiella pneumoniae	KPC	urine	male	53	surgery	2012	>128	R	>2	R	6	R
R080	Klebsiella pneumoniae	KPC	sputum	male	55	surgery	2012	64	R	>2	R	6	R
R081	Klebsiella pneumoniae	KPC	gall bladder	female	76	surgery	2012	>128	R	>2	R	6	R
R082	Klebsiella pneumoniae	KPC	sputum	male	76	medicine	2012	>128	R	>2	R	6	R
R083	Klebsiella pneumoniae	KPC	blood	female	80	medicine	2012	>128	R	>2	R	6	R
R084	Klebsiella pneumoniae	KPC	blood	female	76	surgery	2012	>128	R	>2	R	6	R
R085	Klebsiella pneumoniae	KPC	blood	male	74	surgery	2012	>128	R	>2	R	6	R
R086	Klebsiella pneumoniae	KPC	sputum	male	64	medicine	2012	>128	R	>2	R	6	R
R087	Klebsiella pneumoniae	KPC	sputum	male	82	surgery	2012	128	R	>2	R	14	R
R088	Proteus mirabilis	KPC	urine	male	60	surgery	2012	64	R	>2	R	16	R
R089	Klebsiella pneumoniae	KPC	sputum	female	49	surgery	2012	>128	R	>2	R	6	R
R090	Klebsiella pneumoniae	KPC	blood	male	84	surgery	2012	32	R	>2	R	11	R
R091	Klebsiella pneumoniae	KPC	sputum	male	47	medicine	2012	>128	R	>2	R	6	R
R092	Klebsiella pneumoniae	KPC	gall bladder	female	57	surgery	2012	>128	R	>2	R	6	R
R093	Klebsiella pneumoniae	KPC	gall bladder	female	79	surgery	2012	>128	R	>2	R	6	R
R094	Klebsiella pneumoniae	KPC	abscess	female	57	surgery	2012	32	R	>2	R	6	R
R095	Klebsiella pneumoniae	KPC	peritoneal fluid	male	44	surgery	2012	>128	R	>2	R	6	R
R096	Klebsiella pneumoniae	KPC	urine	male	77	medicine	2012	32	R	>2	R	12	R
R097	Klebsiella pneumoniae	KPC	urine	male	48	surgery	2012	>128	R	>2	R	6	R
R098	Klebsiella pneumoniae	KPC	peritoneal fluid	male	49	surgery	2012	>128	R	>2	R	6	R
R099	Klebsiella pneumoniae	KPC	gall bladder	male	66	surgery	2012	>128	R	>2	R	6	R
R100	Klebsiella pneumoniae	KPC	bronchoalveolar lavage fluid	male	6	surgery	2012	>128	R	>2	R	6	R
R101	Klebsiella pneumoniae	KPC	urine	female	52	surgery	2012	>128	R	>2	R	6	R
R102	Enterobacter cloacae	NDM	blood	male	77	ICU	2012	128	R	>2	R	12	R
R103	Enterobacter cloacae	NDM	blood	female	64	ICU	2012	128	R	>2	R	6	R
R104	Enterobacter cloacae	NDM	bronchoalveolar lavage fluid	male	56	medicine	2012	>128	R	>2	R	6	R
R105	Enterobacter cloacae	NDM	blood	female	54	ICU	2012	>128	R	>2	R	6	R
R106	Klebsiella pneumoniae	KPC	urine	male	87	medicine	2011	>128	R	>2	R	8	R
R107	Klebsiella pneumoniae	IMP	wound	female	38	surgery	2011	64	R	>2	R	6	R
R108	Enterobacter cloacae	KPC	urine	female	78	emergency	2012	>128	R	>2	R	6	R
R109	Citrobacter freundii	NDM	cerebrospinal fluid	female	46	surgery	2012	64	R	>2	R	10	R
R110	Enterobacter cloacae	IMP	wound	female	47	surgery	2012	16	R	>2	R	14	R
R111	Enterobacter cloacae	NDM	urine	male	67	surgery	2012	32	R	>2	R	14	R
R112	Enterobacter cloacae	IMP	blood	female	55	medicine	2011	8	R	>2	R	16	R
R113	Enterobacter cloacae	IMP	urine	male	4m	pediatric	2012	4	R	>2	R	6	R
R114	Escherichia coli	NDM	blood	male	44	surgery	2012	>128	R	>2	R	6	R
R115	Enterobacter cloacae	IMP/VIM	wound	male	45	surgery	2011	16	R	>2	R	13	R
R116	Enterobacter cloacae	IMP/VIM	sputum	female	2m	pediatric	2011	32	R	>2	R	13	R
R117	Klebsiella pneumoniae	IMP	sputum	female	1	pediatric	2012	8	R	>2	R	6	R
R118	Enterobacter cloacae	IMP	sputum	male	1	pediatric	2012	64	R	>2	R	8	R
R119	Klebsiella oxytoca	KPC	blood	male	3	ICU	2012	16	R	>2	R	12	R
R120	Escherichia coli	NDM	sputum	female	65	medicine	2011	>128	R	>2	R	6	R
R121	Klebsiella pneumoniae	IMP	sputum	female	80	medicine	2012	4	R	>2	R	17	R
R122	Klebsiella pneumoniae	KPC	gall bladder	male	75	ICU	2011	>128	R	>2	R	6	R
R123	Klebsiella pneumoniae	IMP	urine	female	2	pediatric	2011	8	R	>2	R	19	I
R124	Klebsiella pneumoniae	KPC	sputum	male	28	ICU	2011	64	R	>2	R	8	R
R125	Klebsiella aerogenes	KPC	bronchoalveolar lavage fluid	male	49	ICU	2011	>128	R	>2	R	6	R
R126	Klebsiella pneumoniae	KPC	sputum	male	84	ICU	2011	>128	R	>2	R	6	R
R127	Klebsiella pneumoniae	KPC	blood	male	56	ICU	2011	>128	R	>2	R	6	R
R128	Klebsiella pneumoniae	KPC	blood	male	35	surgery	2011	>128	R	>2	R	6	R
R129	Escherichia coli	KPC	blood	female	52	surgery	2011	16	R	>2	R	11	R
R131	Klebsiella pneumoniae	KPC	abscess	male	93	ICU	2011	>128	R	>2	R	6	R
R132	Klebsiella pneumoniae	KPC	blood	female	79	ICU	2011	64	R	>2	R	7	R
R133	Klebsiella pneumoniae	KPC	urine	male	74	surgery	2011	>128	R	>2	R	6	R
R134	Klebsiella pneumoniae	KPC	blood	male	64	ICU	2011	>128	R	>2	R	6	R
R135	Klebsiella pneumoniae	KPC	cerebrospinal fluid	male	26	surgery	2012	>128	R	>2	R	6	R
R136	Klebsiella pneumoniae	KPC	gall bladder	male	75	surgery	2012	>128	R	>2	R	6	R
R137	Klebsiella pneumoniae	KPC	blood	female	75	ICU	2012	>128	R	>2	R	6	R
R138	Klebsiella pneumoniae	KPC	bronchoalveolar lavage fluid	female	62	surgery	2012	>128	R	>2	R	6	R
R139	Klebsiella pneumoniae	KPC	urine	female	76	surgery	2012	>128	R	>2	R	6	R
R140	Klebsiella pneumoniae	KPC	blood	male	59	ICU	2012	>128	R	>2	R	6	R
R141	Enterobacter cloacae	KPC	urine	male	70	surgery	2012	>128	R	>2	R	6	R
R142	Klebsiella pneumoniae	KPC	blood	male	57	ICU	2012	>128	R	>2	R	6	R
R143	Klebsiella pneumoniae	KPC	urine	male	82	medicine	2012	>128	R	>2	R	6	R
R144	Klebsiella pneumoniae	KPC	peritoneal fluid	male	49	surgery	2012	>128	R	>2	R	6	R
R145	Klebsiella pneumoniae	KPC	urine	male	85	ICU	2012	>128	R	>2	R	6	R
R146	Klebsiella pneumoniae	KPC	blood	male	70	ICU	2012	128	R	>2	R	9	R
R147	Klebsiella pneumoniae	KPC	urine	male	50	ICU	2012	>128	R	>2	R	6	R
R148	Klebsiella pneumoniae	KPC	bronchoalveolar lavage fluid	male	72	surgery	2012	>128	R	>2	R	6	R
R149	Klebsiella pneumoniae	KPC	blood	male	77	ICU	2012	>128	R	>2	R	6	R
R150	Enterobacter cloacae	KPC	blood	male	53	medicine	2012	64	R	>2	R	9	R
R151	Enterobacter cloacae	KPC	blood	male	43	medicine	2012	64	R	>2	R	8	R
R152	Klebsiella pneumoniae	KPC	bronchoalveolar lavage fluid	male	39	surgery	2012	>128	R	>2	R	6	R
R153	Escherichia coli	NDM	bronchoalveolar lavage fluid	female	59	surgery	2011	64	R	>2	R	7	R
R154	Klebsiella pneumoniae	KPC	bronchoalveolar lavage fluid	male	16	surgery	2011	>128	R	>2	R	6	R
R155	Escherichia coli	NDM	blood	male	58	emergency	2012	>128	R	>2	R	6	R
R156	Klebsiella pneumoniae	KPC	urine	female	49	medicine	2012	128	R	>2	R	6	R
R157	Klebsiella pneumoniae	KPC	peritoneal fluid	male	58	ICU	2012	>128	R	>2	R	6	R
R158	Klebsiella pneumoniae	KPC	blood	female	79	ICU	2012	>128	R	>2	R	6	R
R159	Klebsiella pneumoniae	KPC	abscess	male	55	surgery	2012	>128	R	>2	R	6	R
R160	Klebsiella pneumoniae	KPC	gall bladder	female	61	surgery	2012	>128	R	>2	R	6	R
R161	Klebsiella pneumoniae	KPC	sputum	male	81	surgery	2012	>128	R	>2	R	6	R
R162	Klebsiella pneumoniae	KPC	urine	female	57	surgery	2012	>128	R	>2	R	6	R
R163	Klebsiella pneumoniae	KPC	stomach	female	49	medicine	2018	64	R	>2	R	6	R
R164	Klebsiella pneumoniae	KPC	peritoneal fluid	female	30	ICU	2018	64	R	>2	R	6	R
R165	Klebsiella pneumoniae	KPC	peritoneal fluid	female	67	medicine	2018	64	R	>2	R	12	R
R166	Klebsiella pneumoniae	KPC	peritoneal fluid	female	74	emergency	2018	128	R	>2	R	6	R
R167	Escherichia coli	KPC	cerebrospinal fluid	female	82	medicine	2018	32	R	>2	R	9	R
R168	Klebsiella pneumoniae	KPC	peritoneal fluid	female	77	medicine	2019	32	R	>2	R	13	R
R169	Enterobacter cloacae	IMP	pancreas	female	58	medicine	2019	16	R	>2	R	13	R
R170	Klebsiella pneumoniae	KPC	peritoneal fluid	female	90	medicine	2019	64	R	>2	R	8	R
R171	Klebsiella aerogenes	KPC	sputum	female	50	emergency	2017	64	R	>2	R	10	R
R172	Enterobacter cloacae	IMP	urine	female	68	surgery	2017	16	R	>2	R	13	R
R174	Klebsiella pneumoniae	KPC	peritoneal fluid	female	62	medicine	2017	32	R	>2	R	10	R
R175	Klebsiella pneumoniae	KPC	urine	female	74	surgery	2017	>128	R	>2	R	6	R
R176	Klebsiella pneumoniae	KPC	peritoneal fluid	female	77	medicine	2017	128	R	>2	R	6	R
R177	Klebsiella pneumoniae	KPC	peritoneal fluid	female	83	medicine	2017	64	R	>2	R	12	R
R178	Klebsiella pneumoniae	KPC	peritoneal fluid	female	64	emergency	2016	32	R	>2	R	10	R
R179	Klebsiella pneumoniae	IMP	urine	female	65	ICU	2016	8	R	>2	R	12	R
R180	Klebsiella pneumoniae	IMP	urine	female	59	surgery	2016	2	R	2	R	20	I
R181	Citrobacter freundii	IMP	sputum	female	54	emergency	2016	16	R	>2	R	16	R
R182	Citrobacter freundii	IMP	wound	female	63	surgery	2016	16	R	>2	R	13	R
R183	Klebsiella pneumoniae	KPC	blood	female	71	emergency	2017	>128	R	>2	R	6	R
R184	Klebsiella pneumoniae	KPC	sputum	female	62	ICU	2017	64	R	>2	R	6	R
R185	Escherichia coli	KPC	blood	female	53	emergency	2017	64	R	>2	R	12	R
R186	Escherichia coli	KPC	blood	female	84	emergency	2017	64	R	>2	R	10	R
R187	Klebsiella pneumoniae	KPC	sputum	female	64	surgery	2017	>128	R	>2	R	6	R
R188	Klebsiella pneumoniae	KPC	sputum	female	73	surgery	2014	>128	R	>2	R	6	R
R189	Klebsiella pneumoniae	KPC	sputum	female	38	emergency	2014	2	R	2	R	10	R
R191	Klebsiella pneumoniae	VIM	sputum	female	49	surgery	2014	>128	R	>2	R	6	R
R192	Serratia marcescrns	VIM	sputum	female	50	surgery	2015	4	R	2	R	6	R
R193	Escherichia coli	VIM	sputum	female	60	surgery	2015	128	R	>2	R	6	R
R194	Klebsiella pneumoniae	VIM	sputum	female	66	emergency	2013	16	R	>2	R	15	R
R195	Klebsiella pneumoniae	VIM	sputum	female	65	surgery	2013	16	R	>2	R	6	R
R197	Escherichia coli	NDM	sputum	female	48	ICU	2013	>128	R	>2	R	6	R
R198	Escherichia coli	NDM	sputum	female	59	emergency	2013	>128	R	>2	R	6	R
R199	Klebsiella pneumoniae	NDM	sputum	female	30	surgery	2014	>128	R	>2	R	15	R
R200	Escherichia coli	OXA-48	sputum	female	29	ICU	2014	8	R	>2	R	12	R
R201	Escherichia coli	OXA-48	sputum	female	49	surgery	2014	8	R	>2	R	13	R
R202	Escherichia coli	IMP	sputum	female	58	surgery	2015	8	R	>2	R	16	R
R204	Klebsiella aerogenes	IMP	sputum	female	56	emergency	2015	8	R	>2	R	17	R

## Sheet: Meropenem
No.	organism	genotype	specimen	sex	age	department	year	Method
								BMD	susceptibility	NMIC413	susceptibility	Disc zone diameter (mm)	susceptibility
A002	Klebsiella pneumoniae		liver	female	72	surgery	2010	≤0.12	S	≤0.12	S	27	S
A004	Escherichia coli		urine	male	47	surgery	2010	≤0.12	S	≤0.12	S	29	S
A005	Klebsiella pneumoniae		sputum	male	63	surgery	2010	≤0.12	S	≤0.12	S	27	S
A006	Klebsiella pneumoniae		blood	male	57	surgery	2010	≤0.12	S	≤0.12	S	29	S
A007	Klebsiella pneumoniae		blood	male	57	surgery	2010	≤0.12	S	≤0.12	S	28	S
A008	Klebsiella pneumoniae		urine	male	84	medicine	2010	≤0.12	S	≤0.12	S	27	S
A009	Klebsiella pneumoniae		liver	female	77	surgery	2010	≤0.12	S	≤0.12	S	27	S
A010	Escherichia coli		blood	female	51	medicine	2010	≤0.12	S	≤0.12	S	30	S
A011	Klebsiella pneumoniae		blood	male	68	medicine	2010	≤0.12	S	≤0.12	S	27	S
A012	Klebsiella pneumoniae		blood	female	38	ICU	2010	≤0.12	S	≤0.12	S	27	S
A013	Klebsiella pneumoniae		sputum	male	42	medicine	2011	≤0.12	S	≤0.12	S	30	S
A014	Klebsiella pneumoniae		sputum	male	72	surgery	2011	≤0.12	S	≤0.12	S	30	S
A015	Klebsiella pneumoniae		sputum	male	68	ICU	2011	≤0.12	S	≤0.12	S	31	S
A016	Klebsiella pneumoniae		sputum	male	44	surgery	2011	≤0.12	S	≤0.12	S	27	S
A017	Escherichia coli		urine	male	92	medicine	2011	≤0.12	S	≤0.12	S	31	S
A018	Escherichia coli		blood	female	61	surgery	2011	≤0.12	S	≤0.12	S	31	S
A019	Klebsiella pneumoniae		gall bladder	male	88	surgery	2011	≤0.12	S	≤0.12	S	30	S
A020	Escherichia coli		urine	female	68	surgery	2011	≤0.12	S	≤0.12	S	31	S
A021	Escherichia coli		urine	female	99	medicine	2011	≤0.12	S	≤0.12	S	27	S
A022	Klebsiella aerogenes		blood	male	9	surgery	2011	≤0.12	S	≤0.12	S	25	S
A023	Escherichia coli		sputum	female	51	ICU	2012	≤0.12	S	≤0.12	S	28	S
A024	Klebsiella pneumoniae		sputum	male	60	surgery	2012	≤0.12	S	≤0.12	S	27	S
A025	Enterobacter cloacae		peritoneal fluid	female	56	medicine	2012	≤0.12	S	≤0.12	S	25	S
A026	Enterobacter cloacae		stomach	male	56	ICU	2012	≤0.12	S	≤0.12	S	29	S
A027	Klebsiella pneumoniae		abscess	female	75	ICU	2012	≤0.12	S	≤0.12	S	27	S
A028	Klebsiella pneumoniae		abscess	male	58	ICU	2012	≤0.12	S	≤0.12	S	29	S
A029	Klebsiella pneumoniae		urine	female	51	medicine	2012	≤0.12	S	≤0.12	S	30	S
A030	Escherichia coli		urine	female	82	surgery	2012	≤0.12	S	≤0.12	S	28	S
A031	Escherichia coli		urine	female	70	surgery	2012	≤0.12	S	≤0.12	S	30	S
A032	Klebsiella pneumoniae		urine	male	89	medicine	2012	≤0.12	S	≤0.12	S	27	S
A033	Klebsiella aerogenes		blood	male	36	surgery	2012	≤0.12	S	≤0.12	S	29	S
A034	Klebsiella pneumoniae		blood	male	65	ICU	2013	≤0.12	S	≤0.12	S	28	S
A035	Escherichia coli		sputum	male	88	ICU	2013	≤0.12	S	≤0.12	S	29	S
A036	Escherichia coli		sputum	male	77	ICU	2013	≤0.12	S	≤0.12	S	29	S
A037	Enterobacter cloacae		peritoneal fluid	female	26	surgery	2013	≤0.12	S	≤0.12	S	28	S
A038	Escherichia coli		peritoneal fluid	male	56	ICU	2013	≤0.12	S	≤0.12	S	28	S
A039	Klebsiella pneumoniae		urine	male	55	surgery	2013	≤0.12	S	≤0.12	S	25	S
A040	Escherichia coli		peritoneal fluid	female	86	surgery	2013	≤0.12	S	≤0.12	S	28	S
A041	Klebsiella pneumoniae		urine	male	4m	surgery	2013	≤0.12	S	≤0.12	S	27	S
A042	Escherichia coli		urine	female	27	medicine	2013	≤0.12	S	≤0.12	S	31	S
A043	Klebsiella pneumoniae		bronchoalveolar lavage fluid	female	66	medicine	2013	≤0.12	S	≤0.12	S	28	S
A044	Klebsiella aerogenes		bronchoalveolar lavage fluid	female	80	medicine	2014	≤0.12	S	≤0.12	S	28	S
A045	Enterobacter cloacae		bronchoalveolar lavage fluid	female	48	medicine	2014	≤0.12	S	≤0.12	S	27	S
A046	Klebsiella pneumoniae		bronchoalveolar lavage fluid	female	91	medicine	2014	≤0.12	S	≤0.12	S	25	S
A047	Escherichia coli		urine	female	82	medicine	2014	≤0.12	S	≤0.12	S	30	S
A048	Escherichia coli		gall bladder	female	63	surgery	2014	0.25	S	≤0.12	S	30	S
A049	Enterobacter cloacae		gall bladder	female	54	surgery	2014	≤0.12	S	≤0.12	S	28	S
A050	Klebsiella pneumoniae		peritoneal fluid	male	48	surgery	2014	≤0.12	S	≤0.12	S	28	S
A051	Enterobacter cloacae		sputum	male	71	surgery	2014	≤0.12	S	≤0.12	S	28	S
A052	Klebsiella pneumoniae		peritoneal fluid	male	65	medicine	2014	≤0.12	S	≤0.12	S	26	S
A054	Klebsiella pneumoniae		blood	male	50	surgery	2014	≤0.12	S	≤0.12	S	27	S
A055	Escherichia coli		blood	female	59	surgery	2014	≤0.12	S	≤0.12	S	28	S
A056	Escherichia coli		blood	male	89	medicine	2015	≤0.12	S	≤0.12	S	28	S
A057	Klebsiella pneumoniae		blood	female	75	surgery	2015	≤0.12	S	≤0.12	S	29	S
A058	Klebsiella aerogenes		blood	female	52	surgery	2015	≤0.12	S	≤0.12	S	26	S
A059	Klebsiella pneumoniae		sputum	male	52	surgery	2015	≤0.12	S	≤0.12	S	27	S
A060	Klebsiella pneumoniae		sputum	male	79	emergency	2015	≤0.12	S	≤0.12	S	29	S
A061	Escherichia coli		bronchoalveolar lavage fluid	male	57	medicine	2015	≤0.12	S	≤0.12	S	29	S
A062	Escherichia coli		blood	female	22	medicine	2015	≤0.12	S	≤0.12	S	30	S
A063	Klebsiella aerogenes		abscess	male	58	ICU	2015	≤0.12	S	≤0.12	S	27	S
A064	Escherichia coli		urine	female	54	medicine	2015	≤0.12	S	≤0.12	S	29	S
A065	Citrobacter freundii		gall bladder	male	85	surgery	2015	≤0.12	S	≤0.12	S	27	S
A066	Klebsiella pneumoniae		urine	female	43	medicine	2016	≤0.12	S	≤0.12	S	30	S
A067	Escherichia coli		peritoneal fluid	male	46	surgery	2016	≤0.12	S	≤0.12	S	27	S
A068	Escherichia coli		pancreas	female	65	medicine	2016	≤0.12	S	≤0.12	S	30	S
A069	Escherichia coli		blood	male	26	medicine	2016	≤0.12	S	≤0.12	S	27	S
A070	Enterobacter cloacae		blood	male	38	surgery	2016	≤0.12	S	≤0.12	S	30	S
A071	Escherichia coli		urine	female	47	medicine	2016	≤0.12	S	≤0.12	S	29	S
A072	Escherichia coli		urine	female	29	medicine	2016	≤0.12	S	≤0.12	S	29	S
A073	Escherichia coli		sputum	male	77	medicine	2016	≤0.12	S	≤0.12	S	27	S
A074	Escherichia coli		sputum	female	4m	surgery	2016	≤0.12	S	≤0.12	S	30	S
A075	Enterobacter cloacae		sputum	male	82	medicine	2016	≤0.12	S	≤0.12	S	28	S
A076	Enterobacter cloacae		sputum	male	66	medicine	2016	≤0.12	S	≤0.12	S	29	S
A077	Escherichia coli		sputum	male	14	ICU	2017	≤0.12	S	≤0.12	S	28	S
A078	Enterobacter cloacae		sputum	male	79	medicine	2017	≤0.12	S	≤0.12	S	26	S
A079	Enterobacter cloacae		sputum	male	77	emergency	2017	0.25	S	≤0.12	S	27	S
A080	Klebsiella aerogenes		peritoneal fluid	male	27	medicine	2017	≤0.12	S	≤0.12	S	25	S
A081	Escherichia coli		sputum	male	74	medicine	2017	≤0.12	S	≤0.12	S	28	S
A082	Escherichia coli		gall bladder	male	75	medicine	2017	≤0.12	S	≤0.12	S	28	S
A083	Escherichia coli		gall bladder	female	67	medicine	2017	≤0.12	S	≤0.12	S	25	S
A084	Klebsiella pneumoniae		urine	male	43	emergency	2017	≤0.12	S	≤0.12	S	24	S
A085	Escherichia coli		urine	female	86	medicine	2017	≤0.12	S	≤0.12	S	27	S
A086	Enterobacter cloacae		urine	female	73	medicine	2017	≤0.12	S	≤0.12	S	25	S
A087	Enterobacter cloacae		bronchoalveolar lavage fluid	male	63	surgery	2018	≤0.12	S	0.25	S	27	S
A088	Klebsiella aerogenes		bronchoalveolar lavage fluid	female	52	surgery	2018	≤0.12	S	0.25	S	27	S
A089	Enterobacter cloacae		blood	male	59	emergency	2018	≤0.12	S	≤0.12	S	25	S
A090	Enterobacter cloacae		blood	male	64	surgery	2018	≤0.12	S	≤0.12	S	26	S
A091	Enterobacter cloacae		peritoneal fluid	male	79	emergency	2018	≤0.12	S	≤0.12	S	27	S
A092	Enterobacter cloacae		bronchoalveolar lavage fluid	female	23	medicine	2018	≤0.12	S	≤0.12	S	27	S
A093	Enterobacter cloacae		bronchoalveolar lavage fluid	female	76	medicine	2018	≤0.12	S	≤0.12	S	30	S
A094	Enterobacter cloacae		bronchoalveolar lavage fluid	female	62	medicine	2018	≤0.12	S	≤0.12	S	27	S
A095	Klebsiella aerogenes		bronchoalveolar lavage fluid	female	55	medicine	2018	≤0.12	S	≤0.12	S	26	S
A096	Enterobacter cloacae		sputum	female	29	medicine	2018	≤0.12	S	≤0.12	S	27	S
A097	Enterobacter cloacae		abscess	male	52	surgery	2019	≤0.12	S	≤0.12	S	26	S
A098	Enterobacter cloacae		sputum	male	40	medicine	2019	≤0.12	S	≤0.12	S	25	S
A099	Klebsiella aerogenes		peritoneal fluid	male	67	surgery	2019	≤0.12	S	≤0.12	S	26	S
A100	Citrobacter freundii		urine	male	83	surgery	2019	≤0.12	S	≤0.12	S	27	S
A101	Klebsiella aerogenes		bronchoalveolar lavage fluid	female	58	medicine	2019	≤0.12	S	≤0.12	S	25	S
A102	Enterobacter cloacae		bronchoalveolar lavage fluid	female	71	medicine	2019	≤0.12	S	≤0.12	S	34	S
A103	Escherichia coli		bronchoalveolar lavage fluid	female	76	medicine	2019	≤0.12	S	≤0.12	S	33	S
A104	Escherichia coli		bronchoalveolar lavage fluid	female	42	medicine	2019	≤0.12	S	≤0.12	S	34	S
A105	Escherichia coli		bronchoalveolar lavage fluid	female	58	medicine	2019	0.25	S	≤0.12	S	34	S
A106	Escherichia coli		bronchoalveolar lavage fluid	female	82	medicine	2019	≤0.12	S	≤0.12	S	34	S
R047	Escherichia coli		blood	male	85	ICU	2019	≤0.12	S	≤0.12	S	27	S
A001	Klebsiella pneumoniae		gall bladder	female	59	medicine	2019	≤0.12	S	≤0.12	S	30	S
R001	Enterobacter cloacae	not detected	blood	male	83	emergency	2010	0.5	S	0.5	S	24	S
R002	Enterobacter cloacae		blood	male	57	medicine	2010	0.25	S	≤0.12	S	27	S
R003	Citrobacter freundii	IMP	peritoneal fluid	female	50	medicine	2011	16	R	4	R	9	R
R004	Escherichia coli	not detected	peritoneal fluid	male	57	ICU	2011	1	S	1	S	28	S
R005	Klebsiella pneumoniae	not detected	peritoneal fluid	male	69	surgery	2011	0.25	S	≤0.12	S	28	S
R006	Enterobacter cloacae	not detected	bronchoalveolar lavage fluid	male	75	ICU	2011	0.5	S	0.25	S	29	S
R007	Enterobacter cloacae	NDM	bronchoalveolar lavage fluid	male	66	emergency	2010	>128	R	>8	R	6	R
R008	Escherichia coli	IMP	urine	male	93	surgery	2010	8	R	2	I	25	S
R009	Escherichia coli	not detected	bronchoalveolar lavage fluid	male	55	emergency	2010	4	R	4	R	17	R
R010	Enterobacter cloacae	IMP	sputum	male	65	medicine	2011	16	R	8	R	7	R
R011	Citrobacter freundii	IMP	urine	female	50	medicine	2011	16	R	4	R	6	R
R012	Klebsiella oxytoca	IMP	urine	female	7m	pediatric	2011	8	R	8	R	15	R
R013	Klebsiella aerogenes	not detected	sputum	male	78	surgery	2011	8	R	8	R	8	R
R014	Citrobacter freundii	IMP	sputum	male	49	medicine	2011	32	R	8	R	8	R
R015	Klebsiella aerogenes	not detected	sputum	male	78	ICU	2011	8	R	8	R	12	R
R016	Enterobacter cloacae	IMP	bronchoalveolar lavage fluid	female	66	medicine	2010	4	R	4	R	15	R
R017	Enterobacter cloacae	not detected	bronchoalveolar lavage fluid	female	73	medicine	2010	0.5	S	0.25	S	19	R
R018	Klebsiella pneumoniae	not detected	liver	female	27	medicine	2011	8	R	8	R	15	R
R019	Serratia marcescrns		urine	male	36	surgery	2011	0.25	S	8	R	32	S
R020	Klebsiella aerogenes	not detected	bronchoalveolar lavage fluid	female	74	surgery	2011	8	R	8	R	12	R
R021	Escherichia coli	not detected	liver	male	61	surgery	2011	8	R	4	R	18	R
R022	Klebsiella pneumoniae	IMP	abscess	male	46	ICU	2011	64	R	>8	R	7	R
R023	Klebsiella aerogenes	not detected	abscess	male	48	medicine	2011	8	R	8	R	16	R
R024	Klebsiella pneumoniae	not detected	urine	male	49	medicine	2011	4	R	8	R	16	R
R025	Klebsiella pneumoniae	IMP	urine	male	71	ICU	2011	64	R	>8	R	6	R
R026	Enterobacter cloacae	not detected	urine	male	85	surgery	2011	64	R	2	I	17	R
R027	Klebsiella pneumoniae	not detected	urine	female	46	medicine	2011	0.25	S	0.25	S	30	S
R028	Klebsiella pneumoniae	not detected	gall bladder	female	53	medicine	2011	8	R	8	R	15	R
R029	Klebsiella aerogenes		gall bladder	female	61	medicine	2011	≤0.12	S	≤0.12	S	31	S
R030	Enterobacter cloacae	not detected	gall bladder	female	80	medicine	2011	4	R	4	R	20	I
R031	Klebsiella pneumoniae	not detected	peritoneal fluid	male	76	ICU	2011	4	R	4	R	19	R
R032	Serratia marcescrns	not detected	abscess	male	55	ICU	2011	8	R	4	R	20	I
R033	Citrobacter freundii	IMP	peritoneal fluid	female	50	surgery	2011	16	R	8	R	13	R
R034	Escherichia coli	not detected	liver	male	63	surgery	2011	8	R	8	R	16	R
R035	Klebsiella pneumoniae	not detected	pancreas	male	46	ICU	2011	4	R	2	I	21	I
R036	Serratia marcescrns	not detected	gall bladder	male	61	surgery	2011	1	S	0.5	S	26	S
R037	Enterobacter cloacae	not detected	urine	male	53	ICU	2011	1	S	0.5	S	25	S
R038	Serratia marcescrns	not detected	abscess	male	49	ICU	2011	32	R	>8	R	6	R
R039	Klebsiella pneumoniae	NDM	sputum	male	60	ICU	2011	64	R	>8	R	14	R
R040	Enterobacter cloacae	NDM	wound	male	51	surgery	2011	64	R	>8	R	6	R
R041	Klebsiella pneumoniae	NDM	sputum	male	63	surgery	2012	64	R	>8	R	11	R
R042	Klebsiella pneumoniae	NDM	sputum	male	20	surgery	2012	64	R	>8	R	13	R
R043	Enterobacter cloacae	NDM	sputum	male	77	ICU	2012	64	R	>8	R	14	R
R044	Enterobacter cloacae	NDM	sputum	male	65	ICU	2012	16	R	>8	R	13	R
R045	Enterobacter cloacae	IMP	sputum	female	78	medicine	2012	16	R	>8	R	14	R
R046	Enterobacter cloacae	NDM	blood	male	85	ICU	2012	64	R	>8	R	12	R
R048	Enterobacter cloacae	NDM	sputum	male	67	ICU	2012	32	R	>8	R	14	R
R049	Enterobacter cloacae	NDM	blood	male	50	ICU	2012	16	R	>8	R	12	R
R050	Klebsiella oxytoca	NDM	blood	male	50	ICU	2012	64	R	>8	R	17	R
R051	Klebsiella pneumoniae	NDM	gall bladder	female	79	ICU	2012	16	R	>8	R	13	R
R052	Klebsiella pneumoniae	NDM	sputum	male	60	ICU	2012	64	R	>8	R	14	R
R053	Enterobacter cloacae	NDM	blood	male	36	surgery	2012	16	R	8	R	15	R
R054	Enterobacter cloacae	NDM	wound	male	9m	surgery	2012	16	R	8	R	18	R
R055	Enterobacter cloacae	not detected	sputum	female	39	surgery	2011	0.25	S	≤0.12	S	26	S
R056	Enterobacter cloacae	not detected	blood	female	73	medicine	2011	1	S	0.25	S	28	S
R057	Enterobacter cloacae	not detected	bronchoalveolar lavage fluid	female	84	surgery	2011	0.25	S	0.25	S	28	S
R058	Klebsiella aerogenes	KPC	sputum	male	56	medicine	2011	16	R	>8	R	18	R
R059	Klebsiella oxytoca	IMP	blood	female	56	surgery	2011	8	R	8	R	21	I
R060	Klebsiella oxytoca	IMP	abscess	male	65	ICU	2011	8	R	8	R	19	R
R061	Klebsiella pneumoniae	IMP	blood	female	60	surgery	2012	16	R	>8	R	18	R
R062	Klebsiella pneumoniae	IMP	blood	male	59	surgery	2012	16	R	>8	R	18	R
R063	Klebsiella pneumoniae	KPC	blood	male	81	ICU	2012	16	R	>8	R	16	R
R064	Klebsiella pneumoniae	KPC	urine	male	65	ICU	2012	>128	R	>8	R	6	R
R065	Klebsiella pneumoniae	KPC	sputum	female	17	ICU	2012	>128	R	>8	R	6	R
R066	Klebsiella pneumoniae	KPC	sputum	male	67	medicine	2011	16	R	>8	R	6	R
R067	Klebsiella pneumoniae	KPC	sputum	male	69	medicine	2011	16	R	>8	R	6	R
R068	Klebsiella pneumoniae	KPC	urine	male	26	medicine	2011	128	R	>8	R	6	R
R069	Klebsiella pneumoniae	KPC	urine	female	82	medicine	2011	>128	R	>8	R	6	R
R070	Klebsiella pneumoniae	KPC	sputum	female	80	medicine	2012	32	R	>8	R	14	R
R071	Klebsiella pneumoniae	KPC	peritoneal fluid	female	3	ICU	2012	≤0.12	S	2	I	32	S
R072	Klebsiella pneumoniae	KPC	urine	male	80	medicine	2012	16	R	>8	R	6	R
R073	Klebsiella pneumoniae	KPC	urine	female	20	surgery	2012	8	R	>8	R	15	R
R074	Escherichia coli	KPC	blood	male	91	ICU	2011	64	R	>8	R	8	R
R075	Escherichia coli	KPC	urine	female	71	medicine	2012	64	R	>8	R	6	R
R076	Serratia marcescrns	KPC	sputum	female	74	ICU	2012	32	R	>8	R	10	R
R077	Klebsiella pneumoniae	KPC	sputum	male	65	medicine	2012	>128	R	>8	R	6	R
R078	Klebsiella pneumoniae	KPC	bronchoalveolar lavage fluid	female	75	surgery	2012	>128	R	>8	R	6	R
R079	Klebsiella pneumoniae	KPC	urine	male	53	surgery	2012	>128	R	>8	R	6	R
R080	Klebsiella pneumoniae	KPC	sputum	male	55	surgery	2012	32	R	>8	R	6	R
R081	Klebsiella pneumoniae	KPC	gall bladder	female	76	surgery	2012	>128	R	>8	R	6	R
R082	Klebsiella pneumoniae	KPC	sputum	male	76	medicine	2012	>128	R	>8	R	6	R
R083	Klebsiella pneumoniae	KPC	blood	female	80	medicine	2012	>128	R	>8	R	6	R
R084	Klebsiella pneumoniae	KPC	blood	female	76	surgery	2012	>128	R	>8	R	6	R
R085	Klebsiella pneumoniae	KPC	blood	male	74	surgery	2012	16	R	>8	R	6	R
R086	Klebsiella pneumoniae	KPC	sputum	male	64	medicine	2012	16	R	>8	R	6	R
R087	Klebsiella pneumoniae	KPC	sputum	male	82	surgery	2012	64	R	>8	R	16	R
R088	Proteus mirabilis	KPC	urine	male	60	surgery	2012	64	R	>8	R	16	R
R089	Klebsiella pneumoniae	KPC	sputum	female	49	surgery	2012	>128	R	>8	R	6	R
R090	Klebsiella pneumoniae	KPC	blood	male	84	surgery	2012	16	R	8	R	18	R
R091	Klebsiella pneumoniae	KPC	sputum	male	47	medicine	2012	16	R	>8	R	6	R
R092	Klebsiella pneumoniae	KPC	gall bladder	female	57	surgery	2012	>128	R	>8	R	6	R
R093	Klebsiella pneumoniae	KPC	gall bladder	female	79	surgery	2012	>128	R	>8	R	6	R
R094	Klebsiella pneumoniae	KPC	abscess	female	57	surgery	2012	16	R	>8	R	13	R
R095	Klebsiella pneumoniae	KPC	peritoneal fluid	male	44	surgery	2012	>128	R	>8	R	6	R
R096	Klebsiella pneumoniae	KPC	urine	male	77	medicine	2012	32	R	>8	R	13	R
R097	Klebsiella pneumoniae	KPC	urine	male	48	surgery	2012	64	R	>8	R	6	R
R098	Klebsiella pneumoniae	KPC	peritoneal fluid	male	49	surgery	2012	16	R	>8	R	6	R
R099	Klebsiella pneumoniae	KPC	gall bladder	male	66	surgery	2012	>128	R	>8	R	6	R
R100	Klebsiella pneumoniae	KPC	bronchoalveolar lavage fluid	male	6	surgery	2012	>128	R	>8	R	6	R
R101	Klebsiella pneumoniae	KPC	urine	female	52	surgery	2012	16	R	>8	R	6	R
R102	Enterobacter cloacae	NDM	blood	male	77	ICU	2012	16	R	>8	R	14	R
R103	Enterobacter cloacae	NDM	blood	female	64	ICU	2012	16	R	>8	R	6	R
R104	Enterobacter cloacae	NDM	bronchoalveolar lavage fluid	male	56	medicine	2012	>128	R	>8	R	6	R
R105	Enterobacter cloacae	NDM	blood	female	54	ICU	2012	16	R	>8	R	6	R
R106	Klebsiella pneumoniae	KPC	urine	male	87	medicine	2011	64	R	>8	R	8	R
R107	Klebsiella pneumoniae	IMP	wound	female	38	surgery	2011	8	R	>8	R	14	R
R108	Enterobacter cloacae	KPC	urine	female	78	emergency	2012	16	R	>8	R	6	R
R109	Citrobacter freundii	NDM	cerebrospinal fluid	female	46	surgery	2012	64	R	>8	R	14	R
R110	Enterobacter cloacae	IMP	wound	female	47	surgery	2012	16	R	8	R	16	R
R111	Enterobacter cloacae	NDM	urine	male	67	surgery	2012	32	R	>8	R	17	R
R112	Enterobacter cloacae	IMP	blood	female	55	medicine	2011	8	R	8	R	18	R
R113	Enterobacter cloacae	IMP	urine	male	4m	pediatric	2012	4	R	4	R	18	R
R114	Escherichia coli	NDM	blood	male	44	surgery	2012	>128	R	>8	R	6	R
R115	Enterobacter cloacae	IMP/VIM	wound	male	45	surgery	2011	32	R	>8	R	15	R
R116	Enterobacter cloacae	IMP/VIM	sputum	female	2m	pediatric	2011	64	R	>8	R	16	R
R117	Klebsiella pneumoniae	IMP	sputum	female	1	pediatric	2012	16	R	8	R	8	R
R118	Enterobacter cloacae	IMP	sputum	male	1	pediatric	2012	64	R	>8	R	8	R
R119	Klebsiella oxytoca	KPC	blood	male	3	ICU	2012	8	R	>8	R	20	I
R120	Escherichia coli	NDM	sputum	female	65	medicine	2011	>128	R	>8	R	6	R
R121	Klebsiella pneumoniae	IMP	sputum	female	80	medicine	2012	8	R	8	R	20	I
R122	Klebsiella pneumoniae	KPC	gall bladder	male	75	ICU	2011	>128	R	>8	R	6	R
R123	Klebsiella pneumoniae	IMP	urine	female	2	pediatric	2011	16	R	>8	R	20	I
R124	Klebsiella pneumoniae	KPC	sputum	male	28	ICU	2011	32	R	>8	R	12	R
R125	Klebsiella aerogenes	KPC	bronchoalveolar lavage fluid	male	49	ICU	2011	>128	R	>8	R	6	R
R126	Klebsiella pneumoniae	KPC	sputum	male	84	ICU	2011	>128	R	>8	R	6	R
R127	Klebsiella pneumoniae	KPC	blood	male	56	ICU	2011	>128	R	>8	R	6	R
R128	Klebsiella pneumoniae	KPC	blood	male	35	surgery	2011	>128	R	>8	R	6	R
R129	Escherichia coli	KPC	blood	female	52	surgery	2011	8	R	8	R	6	R
R131	Klebsiella pneumoniae	KPC	abscess	male	93	ICU	2011	>128	R	>8	R	6	R
R132	Klebsiella pneumoniae	KPC	blood	female	79	ICU	2011	32	R	4	R	6	R
R133	Klebsiella pneumoniae	KPC	urine	male	74	surgery	2011	>128	R	>8	R	6	R
R134	Klebsiella pneumoniae	KPC	blood	male	64	ICU	2011	>128	R	>8	R	6	R
R135	Klebsiella pneumoniae	KPC	cerebrospinal fluid	male	26	surgery	2012	>128	R	>8	R	6	R
R136	Klebsiella pneumoniae	KPC	gall bladder	male	75	surgery	2012	>128	R	>8	R	6	R
R137	Klebsiella pneumoniae	KPC	blood	female	75	ICU	2012	>128	R	>8	R	6	R
R138	Klebsiella pneumoniae	KPC	bronchoalveolar lavage fluid	female	62	surgery	2012	>128	R	>8	R	6	R
R139	Klebsiella pneumoniae	KPC	urine	female	76	surgery	2012	>128	R	>8	R	6	R
R140	Klebsiella pneumoniae	KPC	blood	male	59	ICU	2012	>128	R	>8	R	6	R
R141	Enterobacter cloacae	KPC	urine	male	70	surgery	2012	>128	R	>8	R	6	R
R142	Klebsiella pneumoniae	KPC	blood	male	57	ICU	2012	>128	R	>8	R	6	R
R143	Klebsiella pneumoniae	KPC	urine	male	82	medicine	2012	16	R	>8	R	6	R
R144	Klebsiella pneumoniae	KPC	peritoneal fluid	male	49	surgery	2012	>128	R	>8	R	6	R
R145	Klebsiella pneumoniae	KPC	urine	male	85	ICU	2012	16	R	>8	R	6	R
R146	Klebsiella pneumoniae	KPC	blood	male	70	ICU	2012	32	R	8	R	6	R
R147	Klebsiella pneumoniae	KPC	urine	male	50	ICU	2012	>128	R	>8	R	6	R
R148	Klebsiella pneumoniae	KPC	bronchoalveolar lavage fluid	male	72	surgery	2012	>128	R	>8	R	6	R
R149	Klebsiella pneumoniae	KPC	blood	male	77	ICU	2012	>128	R	>8	R	6	R
R150	Enterobacter cloacae	KPC	blood	male	53	medicine	2012	32	R	>8	R	6	R
R151	Enterobacter cloacae	KPC	blood	male	43	medicine	2012	32	R	>8	R	6	R
R152	Klebsiella pneumoniae	KPC	bronchoalveolar lavage fluid	male	39	surgery	2012	>128	R	>8	R	6	R
R153	Escherichia coli	NDM	bronchoalveolar lavage fluid	female	59	surgery	2011	64	R	>8	R	6	R
R154	Klebsiella pneumoniae	KPC	bronchoalveolar lavage fluid	male	16	surgery	2011	16	R	>8	R	6	R
R155	Escherichia coli	NDM	blood	male	58	emergency	2012	16	R	>8	R	6	R
R156	Klebsiella pneumoniae	KPC	urine	female	49	medicine	2012	16	R	>8	R	6	R
R157	Klebsiella pneumoniae	KPC	peritoneal fluid	male	58	ICU	2012	>128	R	>8	R	6	R
R158	Klebsiella pneumoniae	KPC	blood	female	79	ICU	2012	>128	R	>8	R	6	R
R159	Klebsiella pneumoniae	KPC	abscess	male	55	surgery	2012	>128	R	>8	R	6	R
R160	Klebsiella pneumoniae	KPC	gall bladder	female	61	surgery	2012	16	R	>8	R	6	R
R161	Klebsiella pneumoniae	KPC	sputum	male	81	surgery	2012	>128	R	>8	R	6	R
R162	Klebsiella pneumoniae	KPC	urine	female	57	surgery	2012	>128	R	>8	R	6	R
R163	Klebsiella pneumoniae	KPC	stomach	female	49	medicine	2018	32	R	>8	R	6	R
R164	Klebsiella pneumoniae	KPC	peritoneal fluid	female	30	ICU	2018	32	R	>8	R	6	R
R165	Klebsiella pneumoniae	KPC	peritoneal fluid	female	67	medicine	2018	16	R	>8	R	14	R
R166	Klebsiella pneumoniae	KPC	peritoneal fluid	female	74	emergency	2018	64	R	>8	R	6	R
R167	Escherichia coli	KPC	cerebrospinal fluid	female	82	medicine	2018	16	R	>8	R	9	R
R168	Klebsiella pneumoniae	KPC	peritoneal fluid	female	77	medicine	2019	16	R	>8	R	13	R
R169	Enterobacter cloacae	IMP	pancreas	female	58	medicine	2019	16	R	8	R	13	R
R170	Klebsiella pneumoniae	KPC	peritoneal fluid	female	90	medicine	2019	32	R	>8	R	10	R
R171	Klebsiella aerogenes	KPC	sputum	female	50	emergency	2017	32	R	8	R	10	R
R172	Enterobacter cloacae	IMP	urine	female	68	surgery	2017	8	R	4	R	16	R
R174	Klebsiella pneumoniae	KPC	peritoneal fluid	female	62	medicine	2017	16	R	8	R	12	R
R175	Klebsiella pneumoniae	KPC	urine	female	74	surgery	2017	16	R	>8	R	6	R
R176	Klebsiella pneumoniae	KPC	peritoneal fluid	female	77	medicine	2017	16	R	>8	R	6	R
R177	Klebsiella pneumoniae	KPC	peritoneal fluid	female	83	medicine	2017	16	R	8	R	13	R
R178	Klebsiella pneumoniae	KPC	peritoneal fluid	female	64	emergency	2016	16	R	>8	R	13	R
R179	Klebsiella pneumoniae	IMP	urine	female	65	ICU	2016	4	R	8	R	20	I
R180	Klebsiella pneumoniae	IMP	urine	female	59	surgery	2016	2	I	4	R	21	I
R181	Citrobacter freundii	IMP	sputum	female	54	emergency	2016	16	R	8	R	17	R
R182	Citrobacter freundii	IMP	wound	female	63	surgery	2016	8	R	8	R	13	R
R183	Klebsiella pneumoniae	KPC	blood	female	71	emergency	2017	>128	R	>8	R	6	R
R184	Klebsiella pneumoniae	KPC	sputum	female	62	ICU	2017	32	R	>8	R	8	R
R185	Escherichia coli	KPC	blood	female	53	emergency	2017	16	R	8	R	13	R
R186	Escherichia coli	KPC	blood	female	84	emergency	2017	16	R	8	R	12	R
R187	Klebsiella pneumoniae	KPC	sputum	female	64	surgery	2017	16	R	8	R	6	R
R188	Klebsiella pneumoniae	KPC	sputum	female	73	surgery	2014	>128	R	>8	R	6	R
R189	Klebsiella pneumoniae	KPC	sputum	female	38	emergency	2014	1	S	0.5	S	13	R
R191	Klebsiella pneumoniae	VIM	sputum	female	49	surgery	2014	64	R	>8	R	6	R
R192	Serratia marcescrns	VIM	sputum	female	50	surgery	2015	8	R	4	R	6	R
R193	Escherichia coli	VIM	sputum	female	60	surgery	2015	128	R	>8	R	8	R
R194	Klebsiella pneumoniae	VIM	sputum	female	66	emergency	2013	16	R	>8	R	21	I
R195	Klebsiella pneumoniae	VIM	sputum	female	65	surgery	2013	32	R	>8	R	8	R
R197	Escherichia coli	NDM	sputum	female	48	ICU	2013	>128	R	>8	R	6	R
R198	Escherichia coli	NDM	sputum	female	59	emergency	2013	128	R	>8	R	6	R
R199	Klebsiella pneumoniae	NDM	sputum	female	30	surgery	2014	128	R	>8	R	6	R
R200	Escherichia coli	OXA-48	sputum	female	29	ICU	2014	2	I	2	I	20	I
R201	Escherichia coli	OXA-48	sputum	female	49	surgery	2014	2	I	1	S	22	I
R202	Escherichia coli	IMP	sputum	female	58	surgery	2015	8	R	4	R	11	R
R204	Klebsiella aerogenes	IMP	sputum	female	56	emergency	2015	8	R	4	R	21	I
